# Supplementary material for: Multi-trait association analysis reveals shared genetic loci between Alzheimer’s disease and cardiovascular traits
Source: Nat Commun. 2024 Nov 13;15:9827. doi: 10.1038/s41467-024-53452-6 (PMC11561119; doi:10.1038/s41467-024-53452-6)
Supplement: Supplementary file 3 — Supplementary Data 1-16 [file 41467_2024_53452_MOESM3_ESM.xlsx]

## Sheet: Contents
Table of Contents
Table	Legend of table
Supplementary Data 1	Independent signals of Alzheimer's disease (217 associations of 114 unique SNPs) indicated by five distinct MTAG analyses
Supplementary Data 2	Independent signals for all examined cardiovascular traits indicated by MTAG
Supplementary Data 3	Examination of the 114 unique SNPs (217 associations) associated with Alzheimer's disease across all cardiovascular traits according to MTAG results
Supplementary Data 4	Genetic loci that colocalize (PP > 0.5) between Alzheimer's disease and any of the other examined traits of cardiovascular system identified by trait-trait colocalization analysis
Supplementary Data 5	Genetic loci that colocalize (PP > 0.5) between Alzheimer's disease and traits of the cardiovascular system via a shared gene that is expressed in at least one of the examined tissues identified by trait-exression quantitative trait loci (eQTL) colocalization analysis
Supplementary Data 6	List of genes per module for each examined cell type from cardiovascular tissue constructed by WGCNA
Supplementary Data 7	Differential module eigengenes analysis between heart failure cases and healthy controls in cardiac vascular endothelial cells and cardiomyocytes and between dilated cardiomyopathy cases and healthy controls in macrophages
Supplementary Data 8	Pathways enriched for PLEC-containing modules between heart failure cases and healthy controls in cardiac vascular endothelial cells and cardiomyocytes and between dilated cardiomyopathy cases and healthy controls in macrophages
Supplementary Data 9	Pathways enriched for C1q-containing modules between heart failure cases and healthy controls in cardiac vascular endothelial cells and cardiomyocytes and between dilated cardiomyopathy cases and healthy controls in macrophages
Supplementary Data 10	List of genes per interactome used in protein-protein interaction analysis
Supplementary Data 11	Protein-protein interaction analysis for PLEC, NDUFS3 and C1Q interactomes across cell types of human left ventricular tissue
Supplementary Data 12	List of genes per module for each examined cell type from brain tissue constructed by WGCNA
Supplementary Data 13	Differential module eigengenes analysis between Alzheimer's disease cases and healthy controls in astrocytes and microglia
Supplementary Data 14	Pathways enriched for PLEC-containing and C1Q-containing modules between Alzheimer's disease cases and healthy controls in brain astrocytes and microglia
Supplementary Data 15	Pathways enriched for PLEC-interacting and NDUFS3-interacting modules in microglia between Alzheimer's disease cases and healthy controls
Supplementary Data 16	Protein-protein interaction analysis for PLEC and NDUFS3 interactomes in brain astrocytes and C1Q interactome in brain microglia

## Sheet: Supplementary Data 1
Supplementary Data 1. Independent signals of Alzheimer's disease (217 associations of 114 unique SNPs) indicated by five distinct MTAG analyses
MTAG	SNP	Chr	Pos	EA	OA	MAF	Beta	SE	P	Signal type	Genomic Locus	Gene	Distance	Function
AD-AF	rs7529220	1	22282619	T	C	0.1392	-0.0140018	0.00248055	1.65543e-08	Top	1	HSPG2	18828	intergenic
AD-CAD	rs4575098	1	161155392	A	G	0.2406	0.0142409	0.00256894	2.96492e-08	Top	2	ADAMTS4	0	UTR3
AD-CIMT	rs6656401	1	207692049	A	G	0.174	0.0147295	0.00251749	4.89016e-09	Top	3	CR1	0	intronic
AD-STRK	rs3818361	1	207784968	A	G	0.1839	0.0114542	0.00187686	1.04184e-09	Top	3	CR1	00:00:00	intronic
AD-AF	rs2093760	1	207786828	A	G	0.1839	0.0148646	0.00223766	3.07491e-11	Top	3	CR1	0	intronic
AD-BP	rs2093760	1	207786828	A	G	0.1839	0.015744	0.00242478	8.4174e-11	Top	3	CR1	0	intronic
AD-CAD	rs2093760	1	207786828	A	G	0.1839	0.0219769	0.00270931	4.99434e-16	Top	3	CR1	0	intronic
AD-BP	rs824523	2	19707855	A	C	0.3419	0.0180557	0.00213939	3.18224e-17	Top	4	AC010096.2	19243	intergenic
AD-BP	rs11692604	2	19947507	C	T	0.4831	0.0106297	0.00193724	4.08725e-08	Secondary	4	AC019055.1	30169	intergenic
AD-AF	rs4663105	2	127891427	C	A	0.4036	0.0190368	0.00181526	9.90158e-26	Top	5	BIN1	26495	intergenic
AD-BP	rs4663105	2	127891427	C	A	0.4036	0.0230904	0.00197193	1.13877e-31	Top	5	BIN1	26495	intergenic
AD-CAD	rs4663105	2	127891427	C	A	0.4036	0.0290115	0.00221181	2.64392e-39	Top	5	BIN1	26495	intergenic
AD-CIMT	rs4663105	2	127891427	C	A	0.4036	0.0210989	0.00195019	2.80075e-27	Top	5	BIN1	26495	intergenic
AD-STRK	rs4663105	2	127891427	C	A	0.4036	0.0124197	0.00151639	2.60644e-16	Top	5	BIN1	26495	intergenic
AD-BP	rs145538381	2	203892767	C	T	0.1302	-0.0175098	0.0028833	1.2566e-09	Top	6	NBEAL1	0	intronic
AD-BP	rs73069394	3	41787233	A	G	0.1879	0.0285857	0.00253243	1.50667e-29	Top	7	ULK4	0	intronic
AD-CAD	rs10939105	4	11023682	A	G	0.2823	0.0135376	0.0024152	2.08069e-08	Top	8	RP11-61G19.1	324396	intergenic
AD-CIMT	rs6448450	4	11024168	A	G	0.2783	0.0117788	0.00215153	4.38471e-08	Top	8	RP11-61G19.1	324882	intergenic
AD-BP	rs77399788	5	123003001	G	A	0.05765	0.0251918	0.00394858	1.77114e-10	Top	9	KRT18P16	29903	intergenic
AD-CIMT	rs9381563	6	47432637	C	T	0.3221	0.0111204	0.00199285	2.40281e-08	Top	10	AL355353.1	1984	intergenic
AD-CAD	rs1859788	7	99971834	A	G	0.3211	-0.0158839	0.00228471	3.59461e-12	Top	11	PILRA	0	exonic
AD-CIMT	rs1859788	7	99971834	A	G	0.3211	-0.0140883	0.00202102	3.14879e-12	Top	11	PILRA	0	exonic
AD-STRK	rs1859788	7	99971834	A	G	0.3211	-0.00930636	0.00158094	3.94201e-09	Top	11	PILRA	0	exonic
AD-AF	rs34995835	7	99990364	T	G	0.2972	-0.0126857	0.00193866	6.00875e-11	Top	11	PILRA	0	intronic
AD-CAD	rs35251323	7	143095256	G	A	0.3171	0.0129882	0.00225448	8.35924e-09	Top	12	EPHA1	0	intronic
AD-CIMT	rs112961583	8	11446564	A	G	0.09543	-0.0175307	0.00312915	2.11421e-08	Top	13	LINC00208	7712	intergenic
AD-CAD	rs28834970	8	27195121	C	T	0.3439	0.0128297	0.00223687	9.71864e-09	Secondary	14	PTK2B	0	intronic
AD-BP	rs755951	8	27226790	C	A	0.3867	0.0107836	0.00196481	4.05642e-08	Secondary	14	PTK2B	0	intronic
AD-CIMT	rs755951	8	27226790	C	A	0.3867	0.0112422	0.00192914	5.62428e-09	Secondary	14	PTK2B	0	intronic
AD-BP	rs4236673	8	27464929	A	G	0.3877	-0.0173347	0.0019707	1.41516e-18	Top	14	CLU	0	intronic
AD-CAD	rs4236673	8	27464929	A	G	0.3877	-0.0179343	0.00220223	3.83309e-16	Top	14	CLU	0	intronic
AD-AF	rs11787077	8	27465312	T	C	0.3897	-0.0129894	0.00180578	6.32741e-13	Top	14	CLU	0	intronic
AD-STRK	rs1532276	8	27466157	T	C	0.3887	-0.00973899	0.00151518	1.29626e-10	Top	14	CLU	0	intronic
AD-CIMT	rs1532278	8	27466315	T	C	0.3857	-0.0161619	0.00194227	8.71214e-17	Top	14	CLU	0	intronic
AD-AF	rs11786896	8	145018354	T	C	0.05368	0.023368	0.00428601	4.97618e-08	Top	15	PLEC	0	intronic
AD-BP	rs10437655	11	47391948	A	G	0.3787	0.0115	0.00198075	6.40238e-09	Top	16	SPI1	0	intronic
AD-BP	rs2081545	11	59958380	A	C	0.4056	-0.0135823	0.00197015	5.42217e-12	Top	17	MS4A6A	6240	intergenic
AD-CAD	rs2081545	11	59958380	A	C	0.4056	-0.0150078	0.00220263	9.51918e-12	Top	17	MS4A6A	6240	intergenic
AD-CIMT	rs2081545	11	59958380	A	C	0.4056	-0.0120179	0.00194702	6.72308e-10	Top	17	MS4A6A	6240	intergenic
AD-AF	rs1582763	11	60021948	A	G	0.3628	-0.0103241	0.00185722	2.71457e-08	Top	17	MS4A4E	11386	intergenic
AD-BP	rs867611	11	85776544	G	A	0.3121	-0.0157589	0.00206925	2.62108e-14	Top	18	PICALM	0	intronic
AD-CAD	rs867611	11	85776544	G	A	0.3121	-0.0187347	0.00231689	6.15918e-16	Top	18	PICALM	0	intronic
AD-CIMT	rs867611	11	85776544	G	A	0.3121	-0.015291	0.00202155	3.90832e-14	Top	18	PICALM	0	intronic
AD-STRK	rs7114401	11	85839935	C	T	0.4195	-0.0111063	0.00150761	1.74725e-13	Top	18	RNU6-560P	24333	intergenic
AD-AF	rs10792832	11	85867875	A	G	0.3718	-0.0108573	0.0018471	4.15159e-09	Top	18	RNU6-560P	3498	intergenic
AD-BP	rs11218343	11	121435587	C	T	0.04274	-0.0274667	0.00468284	4.48065e-09	Top	19	SORL1	0	intronic
AD-CAD	rs11218343	11	121435587	C	T	0.04274	-0.0356756	0.00524059	9.92672e-12	Top	19	SORL1	0	intronic
AD-CIMT	rs11218343	11	121435587	C	T	0.04274	-0.0278606	0.00465036	2.08464e-09	Top	19	SORL1	0	intronic
AD-CAD	rs12590654	14	92938855	A	G	0.337	-0.0134967	0.00229908	4.34603e-09	Top	20	SLC24A4	0	intronic
AD-BP	rs442495	15	59022615	C	T	0.3549	-0.0123783	0.00201252	7.71712e-10	Top	21	ADAM10	0	intronic
AD-BP	rs117618017	15	63569902	T	C	0.1352	0.0169917	0.00289005	4.11818e-09	Top	22	APH1B	0	exonic
AD-BP	rs28394864	17	47450775	A	G	0.4642	0.0139317	0.00193969	6.84892e-13	Top	23	RP11-81K2.1	0	intronic
AD-CAD	rs28394864	17	47450775	A	G	0.4642	0.0130916	0.00217316	1.6991e-09	Top	23	RP11-81K2.1	0	intronic
AD-CAD	rs3795065	19	1039444	C	T	0.3529	0.0139161	0.00226088	7.49881e-10	Top	24	CNN2	375	upstream:downstream
AD-BP	rs56365761	19	39148103	G	A	0.4364	-0.0105524	0.0019308	4.62183e-08	Top	25	ACTN4	0	intronic
AD-AF	rs80257887	19	45020859	A	G	0.03579	0.0299781	0.00512193	4.83125e-09	Secondary	26	CEACAM20	0	ncRNA_intronic
AD-BP	rs80257887	19	45020859	A	G	0.03579	0.0331766	0.00556169	2.44321e-09	Secondary	26	CEACAM20	0	ncRNA_intronic
AD-CAD	rs80257887	19	45020859	A	G	0.03579	0.0415836	0.0062168	2.24843e-11	Secondary	26	CEACAM20	0	ncRNA_intronic
AD-CIMT	rs80257887	19	45020859	A	G	0.03579	0.0311635	0.00550983	1.54952e-08	Secondary	26	CEACAM20	0	ncRNA_intronic
AD-CAD	rs75161053	19	45048858	A	G	0.04175	0.0424215	0.00642478	4.03477e-11	Secondary	26	CEACAM22P	0	ncRNA_intronic
AD-CAD	rs11083742	19	45071070	G	T	0.3986	-0.0146607	0.00219621	2.46426e-11	Secondary	26	CEACAM22P	0	ncRNA_intronic
AD-AF	rs846879	19	45078886	G	A	0.3618	-0.0119621	0.0018431	8.57359e-11	Secondary	26	CEACAM22P	0	ncRNA_intronic
AD-BP	rs846879	19	45078886	G	A	0.3618	-0.0125604	0.00200189	3.513e-10	Secondary	26	CEACAM22P	0	ncRNA_intronic
AD-CIMT	rs7255066	19	45146103	C	T	0.2694	-0.0118203	0.00208472	1.42826e-08	Secondary	26	CTB-171A8.1	0	ncRNA_intronic
AD-BP	rs8111946	19	45152394	C	T	0.2654	-0.0136592	0.00213241	1.49875e-10	Secondary	26	CTB-171A8.1:PVR	0	ncRNA_intronic
AD-CAD	rs8111946	19	45152394	C	T	0.2654	-0.0190536	0.00238574	1.38865e-15	Secondary	26	CTB-171A8.1:PVR	0	ncRNA_intronic
AD-STRK	rs203707	19	45157488	G	A	0.2664	-0.00967233	0.00164068	3.73938e-09	Secondary	26	CTB-171A8.1:PVR	00:00:00	ncRNA_intronic
AD-AF	rs10410651	19	45160896	C	T	0.2654	-0.0119795	0.00196431	1.0702e-09	Secondary	26	CTB-171A8.1:PVR	0	ncRNA_intronic
AD-AF	rs714948	19	45165912	A	C	0.1173	0.024697	0.00289609	1.49299e-17	Secondary	26	CTB-171A8.1:PVR:CEACAM19	0	ncRNA_intronic
AD-BP	rs714948	19	45165912	A	C	0.1173	0.0276735	0.00314454	1.36214e-18	Secondary	26	CTB-171A8.1:PVR:CEACAM19	0	ncRNA_intronic
AD-CIMT	rs714948	19	45165912	A	C	0.1173	0.0232078	0.00306685	3.81049e-14	Secondary	26	CTB-171A8.1:PVR:CEACAM19	0	ncRNA_intronic
AD-STRK	rs714948	19	45165912	A	C	0.1173	0.0160882	0.0024254	3.28409e-11	Secondary	26	CTB-171A8.1:PVR:CEACAM19	00:00:00	ncRNA_intronic
AD-CAD	rs62119327	19	45186873	T	G	0.01491	-0.0434854	0.00764102	1.26262e-08	Secondary	26	CTB-171A8.1:CEACAM19	0	ncRNA_intronic
AD-CAD	rs151330717	19	45196964	A	G	0.01193	-0.0629291	0.0101597	5.8652e-10	Secondary	26	CTB-171A8.1	0	ncRNA_intronic
AD-AF	rs2965164	19	45202052	T	C	0.3549	-0.0105052	0.00184032	1.14054e-08	Secondary	26	CTB-171A8.1	0	ncRNA_intronic
AD-BP	rs2965164	19	45202052	T	C	0.3549	-0.0114949	0.00199903	8.91202e-09	Secondary	26	CTB-171A8.1	0	ncRNA_intronic
AD-CAD	rs2965164	19	45202052	T	C	0.3549	-0.0149354	0.0022337	2.28737e-11	Secondary	26	CTB-171A8.1	0	ncRNA_intronic
AD-CIMT	rs2965164	19	45202052	T	C	0.3549	-0.0117973	0.00197264	2.22542e-09	Secondary	26	CTB-171A8.1	0	ncRNA_intronic
AD-CAD	rs11881756	19	45220896	C	T	0.1024	-0.0298088	0.00355032	4.61602e-17	Secondary	26	CTB-171A8.1	0	ncRNA_intronic
AD-CAD	rs79638902	19	45221767	T	C	0.1501	0.0299904	0.00305387	9.19302e-23	Secondary	26	CTB-171A8.1	0	ncRNA_exonic
AD-AF	rs111740474	19	45223490	A	G	0.005964	0.0701989	0.00902521	7.36251e-15	Secondary	26	CTB-171A8.1	1458	intergenic
AD-AF	rs2927437	19	45241638	A	G	0.1988	0.0269164	0.00227827	3.28895e-32	Secondary	26	BCL3	9323	intergenic
AD-CIMT	rs2927437	19	45241638	A	G	0.1988	0.0293291	0.00242715	1.28668e-33	Secondary	26	BCL3	9323	intergenic
AD-BP	rs4803750	19	45247627	G	A	0.05666	-0.0333945	0.00395641	3.15687e-17	Secondary	26	BCL3	3334	intergenic
AD-BP	rs2965169	19	45251156	C	A	0.4374	-0.0252566	0.00195217	2.75688e-38	Secondary	26	BCL3	0	upstream
AD-CAD	rs2965169	19	45251156	C	A	0.4374	-0.0331741	0.00218328	3.8409e-52	Secondary	26	BCL3	0	upstream
AD-STRK	rs2965169	19	45251156	C	A	0.4374	-0.0156688	0.00150642	2.44467e-25	Secondary	26	BCL3	0	upstream
AD-AF	rs10401176	19	45253491	T	C	0.1262	-0.0246927	0.00266349	1.84725e-20	Secondary	26	BCL3	0	intronic
AD-CIMT	rs10401176	19	45253491	T	C	0.1262	-0.021997	0.00283878	9.27926e-15	Secondary	26	BCL3	0	intronic
AD-BP	rs2967668	19	45302951	G	A	0.1262	-0.0237993	0.00288852	1.73232e-16	Secondary	26	CBLC	0	intronic
AD-CAD	rs2967668	19	45302951	G	A	0.1262	-0.033046	0.00323083	1.48013e-24	Secondary	26	CBLC	0	intronic
AD-STRK	rs2967668	19	45302951	G	A	0.1262	-0.0158252	0.00222424	1.12004e-12	Secondary	26	CBLC	0	intronic
AD-AF	rs2927477	19	45313715	C	T	0.1332	-0.0212418	0.00262099	5.29775e-16	Secondary	26	BCAM	0	intronic
AD-CIMT	rs2927477	19	45313715	C	T	0.1332	-0.018594	0.00279813	3.02943e-11	Secondary	26	BCAM	00:00:00	intronic
AD-AF	rs28399637	19	45324138	A	G	0.3221	0.0392298	0.00194986	5.0008e-90	Secondary	26	BCAM	0	intronic
AD-BP	rs28399637	19	45324138	A	G	0.3221	0.0425104	0.00211727	1.14995e-89	Secondary	26	BCAM	0	intronic
AD-CAD	rs28399637	19	45324138	A	G	0.3221	0.0567176	0.00236667	6.41857e-127	Secondary	26	BCAM	0	intronic
AD-CIMT	rs28399637	19	45324138	A	G	0.3221	0.0375031	0.0020756	5.63838e-73	Secondary	26	BCAM	0	intronic
AD-STRK	rs28399637	19	45324138	A	G	0.3221	0.0262885	0.00163295	2.6048e-58	Secondary	26	BCAM	0	intronic
AD-CAD	rs78986976	19	45329438	A	G	0.04871	-0.0282595	0.00488055	7.02877e-09	Secondary	26	BCAM	4764	intergenic
AD-CIMT	rs78986976	19	45329438	A	G	0.04871	-0.0244479	0.0042919	1.22439e-08	Secondary	26	BCAM	4764	intergenic
AD-AF	rs147711004	19	45337918	A	G	0.02883	0.10934	0.00561356	1.68962e-84	Secondary	26	PVRL2	11513	intergenic
AD-BP	rs147711004	19	45337918	A	G	0.02883	0.130463	0.00614996	7.15612e-100	Secondary	26	PVRL2	11513	intergenic
AD-CAD	rs147711004	19	45337918	A	G	0.02883	0.17591	0.00696321	8.20142e-141	Secondary	26	PVRL2	11513	intergenic
AD-CIMT	rs147711004	19	45337918	A	G	0.02883	0.119841	0.0060219	4.00392e-88	Secondary	26	PVRL2	11513	intergenic
AD-CIMT	rs4605275	19	45338493	T	C	0.2922	-0.0214066	0.00208862	1.19394e-24	Secondary	26	PVRL2	10938	intergenic
AD-AF	rs10407439	19	45341948	A	G	0.2922	-0.0252377	0.0019512	2.87739e-38	Secondary	26	PVRL2	7483	intergenic
AD-BP	rs10407439	19	45341948	A	G	0.2922	-0.0257714	0.00211941	5.09476e-34	Secondary	26	PVRL2	7483	intergenic
AD-CAD	rs10407439	19	45341948	A	G	0.2922	-0.0361656	0.00237156	1.65333e-52	Secondary	26	PVRL2	7483	intergenic
AD-STRK	rs10407439	19	45341948	A	G	0.2922	-0.0179543	0.0016326	3.93288e-28	Secondary	26	PVRL2	7483	intergenic
AD-AF	rs55840414	19	45343579	A	G	0.1233	-0.0184862	0.00273298	1.34133e-11	Secondary	26	PVRL2	5852	intergenic
AD-BP	rs55840414	19	45343579	A	G	0.1233	-0.020202	0.00297062	1.04185e-11	Secondary	26	PVRL2	5852	intergenic
AD-CAD	rs55840414	19	45343579	A	G	0.1233	-0.0246211	0.00332188	1.24599e-13	Secondary	26	PVRL2	5852	intergenic
AD-CIMT	rs55840414	19	45343579	A	G	0.1233	-0.0218006	0.00291282	7.19061e-14	Secondary	26	PVRL2	5852	intergenic
AD-BP	rs28615360	19	45344722	A	G	0.0169	0.0739835	0.00739708	1.49783e-23	Secondary	26	PVRL2	4709	intergenic
AD-CAD	rs28615360	19	45344722	A	G	0.0169	0.0970148	0.00825025	6.34678e-32	Secondary	26	PVRL2	4709	intergenic
AD-CIMT	rs28615360	19	45344722	A	G	0.0169	0.0739889	0.00727541	2.70683e-24	Secondary	26	PVRL2	4709	intergenic
AD-BP	rs365653	19	45361646	G	A	0.09145	-0.0390658	0.00300041	9.39923e-39	Secondary	26	PVRL2	00:00:00	intronic
AD-CIMT	rs365653	19	45361646	G	A	0.09145	-0.0324095	0.00293589	2.47601e-28	Secondary	26	PVRL2	00:00:00	intronic
AD-CIMT	rs112422902	19	45369203	A	G	0.03678	-0.0312907	0.0052782	3.06129e-09	Secondary	26	PVRL2	00:00:00	intronic
AD-AF	rs41290100	19	45370941	T	C	0.02584	-0.0279814	0.00488798	1.03718e-08	Secondary	26	PVRL2	00:00:00	intronic
AD-CIMT	rs41290100	19	45370941	T	C	0.02584	-0.0296156	0.00528099	2.04729e-08	Secondary	26	PVRL2	00:00:00	intronic
AD-AF	rs150639620	19	45381292	T	G	0.04871	-0.0230844	0.00388739	2.88044e-09	Secondary	26	PVRL2	00:00:00	intronic
AD-CAD	rs150639620	19	45381292	T	G	0.04871	-0.0369881	0.00472115	4.70491e-15	Secondary	26	PVRL2	00:00:00	intronic
AD-AF	rs6859	19	45382034	A	G	0.4404	0.0358702	0.00179324	5.18986e-89	Secondary	26	PVRL2	00:00:00	UTR3
AD-BP	rs6859	19	45382034	A	G	0.4404	0.0407212	0.00194628	3.33549e-97	Secondary	26	PVRL2	00:00:00	UTR3
AD-CAD	rs6859	19	45382034	A	G	0.4404	0.0538372	0.00217657	4.5064e-135	Secondary	26	PVRL2	0	UTR3
AD-CIMT	rs6859	19	45382034	A	G	0.4404	0.0389361	0.00191762	1.17677e-91	Secondary	26	PVRL2	0	UTR3
AD-AF	rs41290120	19	45382675	A	G	0.02982	-0.0620644	0.00474625	4.48589e-39	Secondary	26	PVRL2	0	intronic
AD-CAD	rs41290120	19	45382675	A	G	0.02982	-0.0999974	0.00576315	1.93264e-67	Secondary	26	PVRL2	0	intronic
AD-STRK	rs406315	19	45384116	G	A	0.3956	0.0201235	0.00153989	5.00896e-39	Secondary	26	PVRL2	0	intronic
AD-AF	rs79701229	19	45384931	A	G	0.008946	0.118902	0.0092547	8.85298e-38	Secondary	26	PVRL2	0	intronic
AD-STRK	rs79701229	19	45384931	A	G	0.008946	0.0744615	0.00764975	2.16256e-22	Secondary	26	PVRL2	0	intronic
AD-AF	rs7254892	19	45389596	A	G	0.03082	-0.0405815	0.00459362	1.00714e-18	Secondary	26	PVRL2:CTB-129P6.4	0	ncRNA_intronic
AD-AF	rs157580	19	45395266	G	A	0.3757	-0.0449881	0.00182837	1.10189e-133	Secondary	26	TOMM40	0	intronic
AD-BP	rs157580	19	45395266	G	A	0.3757	-0.0496499	0.00198612	6.35322e-138	Secondary	26	TOMM40	0	intronic
AD-CAD	rs157580	19	45395266	G	A	0.3757	-0.0645085	0.00221921	9.03862e-186	Secondary	26	TOMM40	0	intronic
AD-CIMT	rs157580	19	45395266	G	A	0.3757	-0.0477328	0.00196671	4.03104e-130	Secondary	26	TOMM40	0	intronic
AD-STRK	rs157580	19	45395266	G	A	0.3757	-0.0311375	0.00153121	6.27351e-92	Secondary	26	TOMM40	0	intronic
AD-STRK	rs11556505	19	45396144	T	C	0.1312	0.0733967	0.00219239	1.00983e-245	Top	26	TOMM40	0	exonic
AD-BP	rs1160983	19	45397229	A	G	0.02982	-0.0458092	0.00527763	3.96163e-18	Secondary	26	TOMM40	0	exonic
AD-CAD	rs1160983	19	45397229	A	G	0.02982	-0.0688871	0.0058869	1.24832e-31	Secondary	26	TOMM40	0	exonic
AD-AF	rs1160984	19	45403924	T	C	0.06064	-0.0302583	0.00398412	3.08434e-14	Secondary	26	TOMM40	0	intronic
AD-BP	rs1160984	19	45403924	T	C	0.06064	-0.0321241	0.00432927	1.16941e-13	Secondary	26	TOMM40	0	intronic
AD-CAD	rs1160984	19	45403924	T	C	0.06064	-0.045094	0.0048379	1.15271e-20	Secondary	26	TOMM40	0	intronic
AD-CIMT	rs1160984	19	45403924	T	C	0.06064	-0.0294989	0.00423506	3.27476e-12	Secondary	26	TOMM40	0	intronic
AD-STRK	rs1160984	19	45403924	T	C	0.06064	-0.0223094	0.00333562	2.25877e-11	Secondary	26	TOMM40	0	intronic
AD-CAD	rs141864196	19	45405499	A	G	0.02883	-0.0449075	0.00727473	6.69721e-10	Secondary	26	TOMM40	0	UTR3
AD-STRK	rs7412	19	45412079	T	C	0.06262	-0.042484	0.00286785	1.19167e-49	Secondary	26	APOE	0	exonic
AD-AF	rs1081105	19	45412955	C	A	0.03082	0.133572	0.0055627	2.08432e-127	Secondary	26	APOE	304	downstream
AD-STRK	rs1081105	19	45412955	C	A	0.03082	0.0979661	0.00465837	3.47782e-98	Secondary	26	APOE	304	downstream
AD-AF	rs75627662	19	45413576	T	C	0.1859	0.0840223	0.00230106	6.50929e-292	Top	26	APOE	925	downstream
AD-BP	rs72654472	19	45414392	T	G	0.02883	-0.0360646	0.00649587	2.82528e-08	Secondary	26	APOE	1741	intergenic
AD-BP	rs138235833	19	45415285	G	T	0.04076	-0.0325816	0.00514194	2.35123e-10	Secondary	26	APOC1	2218	intergenic
AD-CIMT	rs138235833	19	45415285	G	T	0.04076	-0.0329747	0.00504437	6.27978e-11	Secondary	26	APOC1	2218	intergenic
AD-BP	rs438811	19	45416741	T	C	0.2187	0.079574	0.00244127	4.773e-233	Top	26	APOC1	762	upstream
AD-CAD	rs438811	19	45416741	T	C	0.2187	0.103814	0.00276565	2.31741e-308	Top	26	APOC1	762	upstream
AD-CIMT	rs438811	19	45416741	T	C	0.2187	0.0811155	0.0023836	7.85509e-254	Top	26	APOC1	762	upstream
AD-CAD	rs73033507	19	45431403	T	C	0.02386	-0.0364006	0.00625316	5.84454e-09	Secondary	26	APOC1P1	0	ncRNA_intronic
AD-CIMT	rs73033507	19	45431403	T	C	0.02386	-0.0302412	0.00552351	4.37515e-08	Secondary	26	APOC1P1	0	ncRNA_intronic
AD-CIMT	rs114533385	19	45436753	T	C	0.008946	0.103797	0.0101245	1.15887e-24	Secondary	26	APOC1P1	2109	intergenic
AD-CAD	rs204907	19	45461996	G	A	0.04672	-0.027101	0.00474052	1.08493e-08	Secondary	26	CLPTM1	0	intronic
AD-CAD	rs204480	19	45477111	T	C	0.2296	-0.0153467	0.0025411	1.54693e-09	Secondary	26	CLPTM1	0	intronic
AD-CIMT	rs204480	19	45477111	T	C	0.2296	-0.0125744	0.00222805	1.66465e-08	Secondary	26	CLPTM1	0	intronic
AD-BP	rs11672748	19	45490192	G	A	0.341	0.016743	0.00201733	1.04477e-16	Secondary	26	CLPTM1	0	intronic
AD-STRK	rs11672748	19	45490192	G	A	0.341	0.0122816	0.00156073	3.56963e-15	Secondary	26	CLPTM1	0	intronic
AD-CAD	rs117261169	19	45491032	T	C	0.01093	-0.0612148	0.0103882	3.79861e-09	Secondary	26	CLPTM1	0	intronic
AD-CAD	rs35255921	19	45507542	A	G	0.01392	0.104602	0.00827643	1.29409e-36	Secondary	26	RELB	0	intronic
AD-CIMT	rs35255921	19	45507542	A	G	0.01392	0.082406	0.00728633	1.17527e-29	Secondary	26	RELB	0	intronic
AD-STRK	rs35255921	19	45507542	A	G	0.01392	0.0558756	0.00570859	1.26795e-22	Secondary	26	RELB	0	intronic
AD-AF	rs34800911	19	45507671	G	A	0.01392	0.0594198	0.00612699	3.07346e-22	Secondary	26	RELB	0	intronic
AD-BP	rs34800911	19	45507671	G	A	0.01392	0.0725845	0.00666366	1.2504e-27	Secondary	26	RELB	0	intronic
AD-AF	rs35194383	19	45516050	T	C	0.4344	0.010224	0.00179755	1.28711e-08	Secondary	26	RELB	0	intronic
AD-CAD	rs35194383	19	45516050	T	C	0.4344	0.013748	0.00218732	3.27138e-10	Secondary	26	RELB	0	intronic
AD-AF	rs34874378	19	45516881	A	G	0.0666	0.0276414	0.00361921	2.21634e-14	Secondary	26	RELB	0	intronic
AD-CAD	rs34874378	19	45516881	A	G	0.0666	0.04066	0.00439932	2.41183e-20	Secondary	26	RELB	0	intronic
AD-CIMT	rs116518981	19	45517497	A	G	0.0666	0.0281016	0.00388558	4.75005e-13	Secondary	26	RELB	0	intronic
AD-AF	rs76856627	19	45543755	G	A	0.03082	0.0333606	0.00562896	3.09264e-09	Secondary	26	CLASRP	0	intronic
AD-CIMT	rs76856627	19	45543755	G	A	0.03082	0.0505285	0.00628884	9.38659e-16	Secondary	26	CLASRP	0	intronic
AD-AF	rs112481437	19	45549135	A	G	0.02286	0.0409709	0.00641757	1.72326e-10	Secondary	26	CLASRP	0	intronic
AD-CAD	rs112481437	19	45549135	A	G	0.02286	0.0666708	0.00797113	6.06111e-17	Secondary	26	CLASRP	0	intronic
AD-CIMT	rs112481437	19	45549135	A	G	0.02286	0.0412748	0.00715153	7.85826e-09	Secondary	26	CLASRP	0	intronic
AD-AF	rs147188206	19	45552587	C	T	0.01093	0.0509945	0.00900191	1.4715e-08	Secondary	26	CLASRP	0	intronic
AD-BP	rs147188206	19	45552587	C	T	0.01093	0.0573279	0.00987785	6.48736e-09	Secondary	26	CLASRP	0	intronic
AD-AF	rs60239918	19	45580372	T	C	0.0507	0.0248433	0.00443992	2.20059e-08	Secondary	26	CTB-179K24.3	0	ncRNA_intronic
AD-BP	rs60239918	19	45580372	T	C	0.0507	0.0330956	0.0048255	6.95939e-12	Secondary	26	CTB-179K24.3	0	ncRNA_intronic
AD-CAD	rs60239918	19	45580372	T	C	0.0507	0.0394513	0.005389	2.46662e-13	Secondary	26	CTB-179K24.3	00:00:00	ncRNA_intronic
AD-CIMT	rs60239918	19	45580372	T	C	0.0507	0.0274905	0.00479298	9.71781e-09	Secondary	26	CTB-179K24.3	0	ncRNA_intronic
AD-STRK	rs60239918	19	45580372	T	C	0.0507	0.0242291	0.00371831	7.21353e-11	Secondary	26	CTB-179K24.3	0	ncRNA_intronic
AD-CAD	rs78620885	19	45591084	T	C	0.0328	0.0450554	0.00666831	1.41233e-11	Secondary	26	CTB-179K24.3:GEMIN7:MARK4	0	ncRNA_intronic
AD-STRK	rs78620885	19	45591084	T	C	0.0328	0.0255781	0.00445328	9.26582e-09	Secondary	26	CTB-179K24.3:GEMIN7:MARK4	0	ncRNA_intronic
AD-AF	rs12461065	19	45605308	T	C	0.4841	0.00995395	0.00179624	2.99818e-08	Secondary	26	MARK4:PPP1R37	0	intronic
AD-BP	rs12461065	19	45605308	T	C	0.4841	0.0114204	0.00195261	4.95105e-09	Secondary	26	MARK4:PPP1R37	0	intronic
AD-CAD	rs12461065	19	45605308	T	C	0.4841	0.0165529	0.00219113	4.20498e-14	Secondary	26	MARK4:PPP1R37	0	intronic
AD-CIMT	rs12461065	19	45605308	T	C	0.4841	0.0118673	0.0019101	5.19982e-10	Secondary	26	MARK4:PPP1R37	0	intronic
AD-STRK	rs754366	19	45633686	A	G	0.1074	0.0213181	0.00242863	1.66686e-18	Secondary	26	MARK4:PPP1R37	0	intronic
AD-AF	rs28469095	19	45655333	C	T	0.1074	0.0306229	0.00292183	1.05941e-25	Secondary	26	MARK4:NKPD1	0	exonic
AD-BP	rs28469095	19	45655333	C	T	0.1074	0.0329993	0.00316772	2.06598e-25	Secondary	26	MARK4:NKPD1	0	exonic
AD-CAD	rs28469095	19	45655333	C	T	0.1074	0.0419911	0.00353996	1.86423e-32	Secondary	26	MARK4:NKPD1	0	exonic
AD-CIMT	rs28469095	19	45655333	C	T	0.1074	0.0306711	0.00309801	4.15217e-23	Secondary	26	MARK4:NKPD1	0	exonic
AD-CAD	rs10469272	19	45694310	A	G	0.02087	0.0359543	0.00602345	2.38639e-09	Secondary	26	MARK4:AC005779.2:AC006126.3	0	intronic
AD-AF	rs595290	19	45708408	C	T	0.171	0.0164719	0.00233478	1.72624e-12	Secondary	26	MARK4:AC006126.3	0	intronic
AD-BP	rs595290	19	45708408	C	T	0.171	0.0199383	0.00253898	4.06641e-15	Secondary	26	MARK4:AC006126.3	0	intronic
AD-CAD	rs595290	19	45708408	C	T	0.171	0.0248908	0.00284184	1.97519e-18	Secondary	26	MARK4:AC006126.3	0	intronic
AD-AF	rs73566293	19	45712679	A	G	0.02187	0.0481886	0.00685019	1.99777e-12	Secondary	26	MARK4:AC006126.3	0	intronic
AD-BP	rs73566293	19	45712679	A	G	0.02187	0.0547636	0.00744102	1.84328e-13	Secondary	26	MARK4:AC006126.3	0	intronic
AD-CAD	rs73566293	19	45712679	A	G	0.02187	0.0703881	0.00831772	2.61867e-17	Secondary	26	MARK4:AC006126.3	0	intronic
AD-CAD	rs12461144	19	45723706	T	C	0.1272	0.020062	0.0029932	2.04859e-11	Secondary	26	MARK4:EXOC3L2	0	intronic
AD-CIMT	rs346758	19	45725739	G	A	0.08946	0.0236916	0.00311259	2.70832e-14	Secondary	26	MARK4:EXOC3L2	0	intronic
AD-STRK	rs346758	19	45725739	G	A	0.08946	0.0168075	0.00239332	2.17666e-12	Secondary	26	MARK4:EXOC3L2	0	intronic
AD-BP	rs346762	19	45729123	C	T	0.04573	0.0234259	0.00413978	1.52498e-08	Secondary	26	MARK4:EXOC3L2	0	intronic
AD-AF	rs62118504	19	45734751	G	A	0.4006	-0.0100437	0.00182633	3.81115e-08	Secondary	26	MARK4:EXOC3L2	0	intronic
AD-CAD	rs62118504	19	45734751	G	A	0.4006	-0.0127164	0.00222196	1.04623e-08	Secondary	26	MARK4:EXOC3L2	0	intronic
AD-CIMT	rs62118504	19	45734751	G	A	0.4006	-0.0127041	0.00194062	5.89373e-11	Secondary	26	MARK4:EXOC3L2	0	intronic
AD-CIMT	rs123187	19	45830947	A	G	0.3767	-0.010619	0.00193688	4.19326e-08	Secondary	26	CKM	4711	intergenic
AD-BP	rs6014724	20	54998544	G	A	0.08946	-0.0186787	0.00328439	1.29196e-08	Top	27	CASS4	0	intronic
AD-CAD	rs6014724	20	54998544	G	A	0.08946	-0.0217157	0.00367697	3.50803e-09	Top	27	CASS4	0	intronic
MTAG: The traits which analysed in MTAG; Trait: Associated trait; SNP: Single-nucleotide polymorphism; Chr: Chromosome; Pos: Position; EA: Effect allele; OA: Other allele; MAF: Minor allele frequency; Beta: Effect size estimate; SE: Standard error; P: Two-sided P-value; Signal type: Type of independent signal in the corresponding MTAG; Genomic locus: Locus identifier; Gene: Mapped gene; Distance:…

## Sheet: Supplementary Data 2
Supplementary Data 2. Independent signals for all examined cardiovascular traits indicated by MTAG
Trait	SNP	Chr	Pos	EA	OA	MAF	Beta	SE	P	Signal type	Genomic Locus	Gene	Distance	Function
AF	rs284277	1	10790797	C	A	0.3718	0.00873718	0.00145891	2.11317e-09	Top	1	CASZ1	0	intronic
AF	rs7529220	1	22282619	T	C	0.1392	-0.0124329	0.00196915	2.72208e-10	Top	2	HSPG2	18828	intergenic
AF	rs2885697	1	41544279	G	T	0.3131	0.00905514	0.00148483	1.07119e-09	Top	3	SCMH1	0	intronic
AF	rs11590635	1	49309764	A	G	0.02286	0.0264565	0.00460489	9.17485e-09	Top	4	AGBL4	0	intronic
AF	rs146518726	1	51535039	A	G	0.02982	0.0302559	0.00398094	2.95671e-14	Top	5	MIR4421	9461	intergenic
AF	rs11102343	1	112382671	A	G	0.1004	0.0141276	0.00240023	3.95802e-09	Secondary	6	KCND3	0	intronic
AF	rs72694603	1	112458893	T	C	0.2962	-0.0116146	0.00152685	2.8084e-14	Top	6	KCND3	0	intronic
AF	rs4073778	1	116297758	C	A	0.4245	-0.0102337	0.00142984	8.23041e-13	Top	7	CASQ2	0	intronic
AF	rs79187193	1	147255831	A	G	0.05368	-0.0227294	0.0030609	1.12161e-13	Top	8	RP11-433J22.3	0	ncRNA_intronic
AF	rs12118770	1	154397589	T	C	0.4423	0.00946543	0.00144009	4.93772e-11	Secondary	9	IL6R	0	intronic
AF	rs4999127	1	154714006	G	A	0.1501	-0.0159942	0.00192925	1.1289e-16	Secondary	9	KCNN3	0	intronic
AF	rs1218550	1	154801247	C	T	0.3022	-0.0092617	0.00156293	3.10703e-09	Secondary	9	KCNN3	0	intronic
AF	rs11264273	1	154809253	T	C	0.2664	0.020795	0.00163882	6.80336e-37	Secondary	9	KCNN3	0	intronic
AF	rs77328013	1	154809579	T	C	0.0497	0.0183545	0.00284587	1.12204e-10	Secondary	9	KCNN3	0	intronic
AF	rs2878411	1	154823545	T	C	0.493	-0.0147001	0.00142062	4.29007e-25	Secondary	9	KCNN3	0	intronic
AF	rs11264280	1	154862952	T	C	0.3091	0.0280072	0.00150452	2.41259e-77	Top	9	KCNN3	20195	intergenic
AF	rs151107921	1	154892388	A	G	0.08052	-0.0153497	0.00224487	8.04853e-12	Secondary	9	PMVK	4821	intergenic
AF	rs3753639	1	154986091	C	T	0.2247	0.0116715	0.00164458	1.27562e-12	Secondary	9	ZBTB7B	0	intronic
AF	rs78266397	1	155023634	A	G	0.1958	-0.0116362	0.00175778	3.59621e-11	Secondary	9	ADAM15	0	upstream:downstream
AF	rs535709	1	170120831	C	T	0.2714	0.00882014	0.00151814	6.25321e-09	Secondary	10	METTL11B	0	intronic
AF	rs7415755	1	170166821	G	A	0.2018	0.0104371	0.00174358	2.15062e-09	Secondary	10	RP11-297H3.3	0	ncRNA_intronic
AF	rs113116849	1	170176759	A	G	0.02684	0.042949	0.00363147	2.83484e-32	Secondary	10	RP11-297H3.3	0	ncRNA_intronic
AF	rs72700118	1	170194823	A	C	0.0994	0.0253973	0.00213234	1.04349e-32	Secondary	10	RP11-297H3.3	0	ncRNA_intronic
AF	rs4399218	1	170195231	T	G	0.3628	-0.0130074	0.00150958	6.89893e-18	Secondary	10	RP11-297H3.3	0	ncRNA_intronic
AF	rs1333135	1	170472532	G	A	0.1312	0.0139596	0.00202369	5.27196e-12	Secondary	10	RP11-576I22.2	0	ncRNA_intronic
AF	rs17346300	1	170510459	T	C	0.05666	-0.0175968	0.00305835	8.73214e-09	Secondary	10	GORAB	0	intronic
AF	rs577676	1	170587340	T	C	0.4622	-0.0193539	0.00142903	8.67538e-42	Top	10	RP1-79C4.1	0	ncRNA_intronic
AF	rs76074817	1	170702257	G	A	0.0666	0.0191319	0.00308649	5.69697e-10	Secondary	10	PRRX1	0	intronic
AF	rs10919470	1	170762680	A	G	0.2584	-0.00939086	0.0015241	7.20322e-10	Secondary	10	PRRX1	54119	intergenic
AF	rs10753933	1	203026214	T	G	0.4433	0.0126785	0.00142579	5.98722e-19	Top	11	PPFIA4	0	intronic
AF	rs951366	1	205685352	C	T	0.4026	0.0079033	0.00143851	3.92728e-08	Top	12	NUCKS1	0	UTR3
AF	rs6728684	2	26150773	T	G	0.2306	-0.00968051	0.00170069	1.25491e-08	Top	13	KIF3C	0	UTR3
AF	rs11125871	2	61470126	T	C	0.3708	-0.00825248	0.00145065	1.27917e-08	Top	14	USP34	0	intronic
AF	rs2723064	2	65279805	C	T	0.3877	-0.0137209	0.00145718	4.68237e-21	Top	15	CEP68	3694	intergenic
AF	rs6747542	2	70106832	C	T	0.4612	-0.0115236	0.00142177	5.27134e-16	Top	16	GMCL1	0	UTR3
AF	rs72926475	2	86594487	A	G	0.1173	-0.0141585	0.00216039	5.61432e-11	Top	17	SNORA19	3098	intergenic
AF	rs28387148	2	127433465	T	C	0.1083	0.0147759	0.00231202	1.64924e-10	Top	18	GYPC	0	intronic
AF	rs56014517	2	145782608	T	G	0.06362	0.0148595	0.00271885	4.61975e-08	Top	19	TEX41	0	ncRNA_intronic
AF	rs17507821	2	175428639	C	T	0.325	0.00845101	0.00150227	1.8499e-08	Secondary	20	AC018890.6:WIPF1	00:00:00	ncRNA_intronic
AF	rs56181519	2	175555714	T	C	0.2863	-0.0134563	0.00160013	4.11845e-17	Top	20	AC018890.6	0	ncRNA_intronic
AF	rs2288327	2	179411665	G	A	0.172	0.0197866	0.00195204	3.81e-24	Top	21	TTN-AS1:TTN	00:00:00	ncRNA_intronic
AF	rs56326533	2	201168758	C	T	0.3757	0.0143428	0.00145246	5.3553e-23	Top	22	SPATS2L	1845	intergenic
AF	rs6738011	2	213259857	C	T	0.1988	-0.010952	0.0017526	4.13027e-10	Top	23	ERBB4	0	intronic
AF	rs4642101	3	12842223	T	G	0.3141	-0.0148849	0.00147693	6.89364e-24	Top	24	CAND2	0	intronic
AF	rs73041705	3	24463235	C	T	0.3052	-0.00919543	0.00154952	2.9495e-09	Top	25	THRB	0	intronic
AF	rs7373065	3	38710315	T	C	0.02386	0.025931	0.00327834	2.57806e-15	Secondary	26	SCN5A	19150	intergenic
AF	rs10428132	3	38777554	T	G	0.4165	-0.0130273	0.00144471	1.92859e-19	Top	26	SCN10A	0	intronic
AF	rs34080181	3	66454191	A	G	0.3539	-0.00921429	0.00146157	2.89327e-10	Top	27	LRIG1	0	intronic
AF	rs17005647	3	69406181	T	C	0.3101	0.00870412	0.00147342	3.47515e-09	Top	28	FRMD4B	0	intronic
AF	rs6771054	3	89489529	C	T	0.4056	-0.00953485	0.00144529	4.19035e-11	Top	29	EPHA3	0	intronic
AF	rs10804493	3	111554426	G	A	0.325	-0.0116244	0.00148708	5.41177e-15	Top	30	PLCXD2:PHLDB2	00:00:00	intronic
AF	rs73232036	3	111704419	A	G	0.07952	-0.0151803	0.00223879	1.19706e-11	Secondary	30	ABHD10	0	intronic
AF	rs1278493	3	135814009	G	A	0.4692	0.0080966	0.00143006	1.4986e-08	Top	31	PPP2R3A	0	intronic
AF	rs7612445	3	179172979	T	G	0.174	0.010502	0.00181516	7.21955e-09	Top	32	RP11-145M9.2	2771	intergenic
AF	rs60902112	3	194800853	T	C	0.2048	0.00936872	0.00169481	3.24084e-08	Top	33	XXYLT1	0	intronic
AF	rs1458038	4	81164723	T	C	0.2694	0.00910008	0.0015349	3.05221e-09	Top	34	FGF5	23029	intergenic
AF	rs141752220	4	111322260	A	G	0.02584	0.0611289	0.00546961	5.33825e-29	Secondary	35	ENPEP	0	upstream
AF	rs13118687	4	111406496	A	G	0.4523	-0.00829113	0.00141894	5.12115e-09	Secondary	35	ENPEP	0	intronic
AF	rs28705758	4	111445696	A	G	0.1372	0.0151096	0.00214179	1.73023e-12	Secondary	35	ENPEP	0	intronic
AF	rs524788	4	111467459	T	C	0.04374	0.017191	0.00292487	4.16451e-09	Secondary	35	ENPEP	0	intronic
AF	rs10028326	4	111495242	T	C	0.4105	0.0100403	0.00143711	2.81887e-12	Secondary	35	ENPEP	8800	intergenic
AF	rs1470618	4	111510571	T	C	0.1958	0.0231659	0.00183183	1.17179e-36	Secondary	35	RP11-380D23.2	6099	intergenic
AF	rs72656974	4	111530999	T	C	0.06163	-0.0227809	0.00269367	2.73941e-17	Secondary	35	RP11-380D23.2	0	ncRNA_intronic
AF	rs62338990	4	111560793	A	C	0.01988	-0.0348973	0.00514083	1.13492e-11	Secondary	35	PITX2	0	intronic
AF	rs60452787	4	111580173	G	T	0.1541	-0.0172071	0.00188864	8.17694e-20	Secondary	35	PITX2	16893	intergenic
AF	rs17746631	4	111586444	G	A	0.06859	-0.0281728	0.00314267	3.11366e-19	Secondary	35	PITX2	23164	intergenic
AF	rs2595117	4	111595516	C	T	0.3042	0.0295196	0.00154626	3.00069e-81	Secondary	35	PITX2	32236	intergenic
AF	rs2595082	4	111635292	T	G	0.2763	-0.01757	0.0015151	4.28802e-31	Secondary	35	PITX2	72012	intergenic
AF	rs78734303	4	111637935	T	C	0.0159	-0.029555	0.00443115	2.561e-11	Secondary	35	PITX2	74655	intergenic
AF	rs112599895	4	111656592	G	A	0.01789	0.0977115	0.00550135	1.40784e-70	Secondary	35	RP11-777N19.1	58966	intergenic
AF	rs17042098	4	111664158	A	G	0.1501	0.0861578	0.00230815	5.84868e-305	Top	35	RP11-777N19.1	51400	intergenic
AF	rs77668866	4	111687977	T	C	0.07356	-0.021576	0.00246553	2.11374e-18	Secondary	35	RP11-777N19.1	27581	intergenic
AF	rs13105878	4	111718147	A	C	0.09443	-0.0285742	0.00231592	5.64239e-35	Secondary	35	RP11-777N19.1	0	ncRNA_exonic
AF	rs7683219	4	111730447	A	G	0.09543	0.0349733	0.00220274	9.12227e-57	Secondary	35	RP11-777N19.1	11946	intergenic
AF	rs28601812	4	111743853	C	A	0.2873	-0.012137	0.0016024	3.61224e-14	Secondary	35	RP11-777N19.1	25352	intergenic
AF	rs113832645	4	111745006	A	G	0.04274	-0.0402047	0.00326891	9.15775e-35	Secondary	35	RP11-777N19.1	26505	intergenic
AF	rs6838973	4	111765495	T	C	0.3966	-0.0316625	0.00142823	6.82872e-109	Secondary	35	AC024198.1	9036	intergenic
AF	rs4590107	4	111803750	C	T	0.4503	-0.0177136	0.00142889	2.72279e-35	Secondary	35	MIR297	21946	intergenic
AF	rs561873	4	111829967	A	G	0.09443	-0.0203934	0.00235622	4.92432e-18	Secondary	35	LYPLA1P2	36297	intergenic
AF	rs13149878	4	111863148	C	T	0.2863	-0.0144969	0.00154967	8.37551e-21	Secondary	35	LYPLA1P2	3116	intergenic
AF	rs55947985	4	111899282	T	C	0.1819	0.0126585	0.001848	7.39295e-12	Secondary	35	LYPLA1P2	32326	intergenic
AF	rs514739	4	111914065	A	G	0.04274	-0.0169171	0.00288655	4.61011e-09	Secondary	35	LYPLA1P2	47109	intergenic
AF	rs297006	4	112006917	A	G	0.3738	0.0106657	0.0014859	7.07759e-13	Secondary	35	AC004062.2	21533	intergenic
AF	rs72674110	4	112093543	T	G	0.1491	0.0156002	0.0021883	1.01152e-12	Secondary	35	AC004062.2	108159	intergenic
AF	rs1472076	4	112178845	T	C	0.2167	0.00961419	0.0017056	1.73188e-08	Secondary	35	RNU6-289P	73722	intergenic
AF	rs55754224	4	114428714	T	C	0.2744	0.0116337	0.00161369	5.62129e-13	Top	36	CAMK2D	0	intronic
AF	rs6839459	4	148952982	G	A	0.05666	0.0194943	0.00296494	4.86773e-11	Top	37	ARHGAP10	0	intronic
AF	rs11933956	4	174474597	T	C	0.2058	-0.00988931	0.00162934	1.28297e-09	Secondary	38	HAND2-AS1	0	ncRNA_intronic
AF	rs74500426	4	174642789	T	G	0.09046	-0.0190296	0.00266927	1.01004e-12	Top	38	RANP6	87266	intergenic
AF	rs6596717	5	106427609	C	A	0.3946	0.00843333	0.0014504	6.08124e-09	Top	39	CTC-254B4.1	80893	intergenic
AF	rs337705	5	113737062	G	T	0.3887	0.0119446	0.0014647	3.49228e-16	Top	40	KCNN2	0	intronic
AF	rs7704089	5	114372670	T	C	0.4801	-0.00826205	0.0014187	5.75706e-09	Secondary	40	RP11-438C19.2	5078	intergenic
AF	rs1345608	5	128216714	A	G	0.1819	-0.0100837	0.00176966	1.21143e-08	Top	41	SLC27A6	0	intronic
AF	rs739701	5	136739650	A	G	0.4215	-0.00914036	0.00142423	1.38305e-10	Secondary	42	SPOCK1	0	intronic
AF	rs6888113	5	137012487	C	A	0.2296	-0.0142264	0.00170124	6.14592e-17	Secondary	42	KLHL3	0	intronic
AF	rs17171711	5	137364795	T	C	0.1551	0.0227817	0.00185572	1.21225e-34	Top	42	FAM13B	0	intronic
AF	rs143731384	5	137657729	T	C	0.02087	0.0226646	0.00343152	3.98027e-11	Secondary	42	CDC25C	0	intronic
AF	rs2240331	5	137780368	C	A	0.4394	-0.0118618	0.00142722	9.4789e-17	Secondary	42	REEP2	0	intronic
AF	rs6580277	5	142818123	G	A	0.2197	0.0139156	0.00166766	7.15775e-17	Top	43	NR3C1	3045	intergenic
AF	rs6896317	5	142949513	C	T	0.3966	-0.00882661	0.00145826	1.42309e-09	Secondary	43	CTD-2050E21.2	7399	intergenic
AF	rs12188351	5	168386089	A	G	0.06064	0.0179704	0.0030736	5.01386e-09	Top	44	SLIT3	0	intronic
AF	rs6890182	5	172600288	A	G	0.3559	-0.00840152	0.00144302	5.80915e-09	Secondary	45	BNIP1	8897	intergenic
AF	rs6882776	5	172664163	A	G	0.2704	-0.0148029	0.00157326	5.00477e-21	Top	45	NKX2-5	1802	intergenic
AF	rs56180201	5	173392960	T	G	0.3628	-0.00967815	0.00144046	1.83245e-11	Top	46	CPEB4	3980	intergenic
AF	rs73366713	6	16415751	A	G	0.1312	-0.0210116	0.00204592	9.61786e-25	Top	47	ATXN1	0	intronic
AF	rs10949499	6	18361663	A	G	0.2207	0.0140275	0.00165137	1.98936e-17	Top	48	RP11-528A10.2	1984	intergenic
AF	rs3176326	6	36647289	A	G	0.173	-0.012857	0.00177868	4.88805e-13	Top	49	CDKN1A	0	intronic
AF	rs2031522	6	87821501	G	A	0.3698	-0.00918834	0.00146353	3.42527e-10	Top	50	RCN1P1	9909	intergenic
AF	rs210634	6	117880710	A	G	0.2237	0.00905652	0.00160088	1.53845e-08	Top	51	GOPC:DCBLD1	00:00:00	intronic
AF	rs4946333	6	118565665	A	G	0.492	-0.0134434	0.00141841	2.59698e-21	Top	52	SLC35F1	0	intronic
AF	rs139811148	6	118781263	A	G	0.1412	-0.0147888	0.00203259	3.44268e-13	Secondary	52	CEP85L	671	downstream
AF	rs62424001	6	119021005	A	G	0.2594	0.0125718	0.00159938	3.82834e-15	Secondary	52	CEP85L	0	intronic
AF	rs9401451	6	122099152	A	G	0.1074	-0.0155363	0.00236247	4.82292e-11	Secondary	53	HMGB3P18	80172	intergenic
AF	rs72966339	6	122398241	T	C	0.329	-0.0128387	0.00147036	2.50873e-18	Top	53	RNU1-18P	134552	intergenic
AF	rs1564602	6	149309035	G	A	0.4254	-0.008968	0.00143126	3.70941e-10	Secondary	54	UST	0	intronic
AF	rs117984853	6	149399100	T	G	0.08052	0.0235324	0.00235	1.32573e-23	Top	54	UST	973	downstream
AF	rs1320575	6	149409860	T	C	0.3608	0.0085577	0.00146416	5.07193e-09	Secondary	54	UST	11733	intergenic
AF	rs55734480	7	14372009	A	G	0.2356	0.0112263	0.00163881	7.3692e-12	Top	55	DGKB	0	intronic
AF	rs6462079	7	28415827	G	A	0.2078	-0.0096349	0.00158058	1.08885e-09	Top	56	CREB5	0	intronic
AF	rs35005436	7	74134911	C	T	0.1531	0.0120999	0.00195872	6.51388e-10	Top	57	GTF2I:AC083884.8:STAG3L2	00:00:00	ncRNA_intronic
AF	rs56201652	7	92278116	A	G	0.3131	-0.0111874	0.00160278	2.95162e-12	Top	58	CDK6	0	intronic
AF	rs11549785	7	115850675	T	C	0.2793	0.00938568	0.00155297	1.50625e-09	Secondary	59	TES	0	UTR5
AF	rs11974466	7	116004461	T	C	0.175	-0.014386	0.00181182	2.02053e-15	Secondary	59	AC002066.1:CAV2	00:00:00	ncRNA_intronic
AF	rs4730751	7	116180850	A	C	0.2416	-0.0145828	0.00163511	4.72434e-19	Secondary	59	CAV1	0	intronic
AF	rs11773845	7	116191301	C	A	0.3966	-0.0221726	0.00143936	1.52781e-53	Top	59	CAV1:AC006159.5	00:00:00	ncRNA_intronic
AF	rs55985730	7	128417044	G	T	0.05666	0.0170588	0.00298568	1.10647e-08	Top	60	OPN1SW	1199	intergenic
AF	rs7789146	7	150661409	A	G	0.165	-0.0121897	0.00185083	4.51575e-11	Top	61	KCNH2	0	intronic
AF	rs35620480	8	11499908	C	A	0.1849	0.0113287	0.00195054	6.32292e-09	Top	62	GATA4	34559	intergenic
AF	rs7508	8	17913970	G	A	0.3072	-0.0144998	0.00156406	1.85138e-20	Top	63	ASAH1	0	UTR3
AF	rs7834729	8	21821778	T	G	0.1412	-0.0137888	0.00222175	5.42525e-10	Top	64	XPO7	0	intronic
AF	rs62521286	8	124551975	G	A	0.05368	0.0248917	0.00284983	2.44837e-18	Top	65	FBXO32	0	intronic
AF	rs7835298	8	124552303	A	G	0.4354	0.00793795	0.00142384	2.47481e-08	Secondary	65	FBXO32	0	intronic
AF	rs6994744	8	141740868	C	A	0.4751	0.00848605	0.00141818	2.18027e-09	Top	66	PTK2	0	intronic
AF	rs7019540	9	97598150	C	T	0.05169	0.0156731	0.00271037	7.35389e-09	Secondary	67	C9orf3	0	intronic
AF	rs10821415	9	97713459	A	C	0.4016	0.0172898	0.00143997	3.26398e-33	Top	67	C9orf3	0	intronic
AF	rs899268	9	97799129	G	A	0.1163	-0.0124696	0.00217496	9.85331e-09	Secondary	67	C9orf3	0	intronic
AF	rs2274115	9	139094773	A	G	0.3231	-0.009825	0.00154776	2.18279e-10	Top	68	LHX3	0	intronic
AF	rs12245149	10	65321147	A	C	0.4861	-0.00969195	0.00142005	8.78723e-12	Top	69	REEP3	0	intronic
AF	rs7915134	10	75420180	T	C	0.1412	-0.0244414	0.00202017	1.07289e-33	Top	70	SYNPO2L:RP11-464F9.21	00:00:00	ncRNA_intronic
AF	rs7072512	10	76879035	C	A	0.4483	-0.00799202	0.0014464	3.28604e-08	Top	71	SAMD8	0	intronic
AF	rs10458662	10	77936670	G	T	0.1918	0.011384	0.00187803	1.34692e-09	Top	72	C10orf11	0	intronic
AF	rs1374471	10	103659601	A	C	0.168	-0.0107046	0.00185287	7.58915e-09	Secondary	73	C10orf76	0	intronic
AF	rs3781295	10	104140602	A	G	0.3877	0.0103547	0.00145409	1.07072e-12	Secondary	73	GBF1	0	intronic
AF	rs149754618	10	104386094	C	T	0.01292	0.0298283	0.00533356	2.23736e-08	Secondary	73	SUFU	0	intronic
AF	rs7088041	10	105297976	T	C	0.1909	-0.0103928	0.00181184	9.69091e-09	Secondary	73	NEURL1	0	intronic
AF	rs3781370	10	105335156	C	T	0.2366	-0.0195321	0.00169693	1.17158e-30	Secondary	73	NEURL1	0	intronic
AF	rs77260060	10	105338726	A	G	0.04076	0.0207164	0.00376124	3.6324e-08	Secondary	73	NEURL1	0	intronic
AF	rs11598047	10	105342672	G	A	0.1491	0.0322031	0.00192395	6.92828e-63	Top	73	NEURL1	0	intronic
AF	rs7918134	10	105391300	T	C	0.1769	0.0122667	0.00187287	5.7652e-11	Secondary	73	SH3PXD2A	0	intronic
AF	rs141221125	10	105408120	A	G	0.01292	0.0395899	0.00468099	2.72967e-17	Secondary	73	SH3PXD2A	0	intronic
AF	rs138461584	10	105423329	G	A	0.02783	-0.0258691	0.00469044	3.48224e-08	Secondary	73	SH3PXD2A	0	intronic
AF	rs3781339	10	105428152	T	C	0.2058	-0.0158219	0.00178619	8.15264e-19	Secondary	73	SH3PXD2A	0	intronic
AF	rs3758576	10	105454115	T	C	0.03479	0.0257411	0.00343863	7.1082e-14	Secondary	73	SH3PXD2A	0	intronic
AF	rs11596328	10	105493177	T	G	0.1123	0.0284886	0.00221425	6.99349e-38	Secondary	73	SH3PXD2A	0	intronic
AF	rs7898224	10	105516650	A	G	0.4245	-0.0100403	0.00145441	5.07916e-12	Secondary	73	SH3PXD2A	0	intronic
AF	rs12220140	10	105690031	A	G	0.4433	0.0112743	0.00143182	3.43213e-15	Secondary	73	OBFC1	12067	intergenic
AF	rs35339759	10	105718919	G	A	0.03678	0.0213261	0.0033335	1.57932e-10	Secondary	73	SLK	8039	intergenic
AF	rs10749053	10	112576695	T	C	0.1382	0.0107728	0.001942	2.90195e-08	Top	74	RBM20	0	intronic
AF	rs4757877	11	20010291	A	G	0.2266	0.0148518	0.00164909	2.13616e-19	Top	75	NAV2	0	intronic
AF	rs2156664	11	121645005	T	C	0.2992	0.00912108	0.00159768	1.13677e-08	Top	76	SORL1	140602	intergenic
AF	rs76097649	11	128764570	A	G	0.07356	0.0222771	0.00243785	6.36235e-20	Top	77	KCNJ5	0	intronic
AF	rs2291437	12	24715048	G	T	0.1203	0.0208579	0.00231593	2.13131e-19	Secondary	78	RP11-444D3.1	0	ncRNA_intronic
AF	rs10842379	12	24763823	G	A	0.03777	0.0220987	0.00400461	3.42232e-08	Secondary	78	KNOP1P1	26339	intergenic
AF	rs10842383	12	24771967	T	C	0.1551	-0.0203583	0.00199789	2.19983e-24	Top	78	RP11-615I16.1	23653	intergenic
AF	rs17380837	12	26345526	T	C	0.3042	-0.0104917	0.00153726	8.79547e-12	Top	79	SSPN	0	intronic
AF	rs12809354	12	32978437	C	T	0.1511	0.0151616	0.00201959	6.03697e-14	Top	80	PKP2	0	intronic
AF	rs2860482	12	57105938	A	C	0.2684	0.0110934	0.00158976	2.99357e-12	Top	81	NACA	273	downstream
AF	rs71454237	12	70013415	A	G	0.2286	-0.0126859	0.00174391	3.48029e-13	Top	82	LRRC10	8472	intergenic
AF	rs775439	12	70096374	G	A	0.3857	0.00926435	0.0014457	1.47229e-10	Secondary	82	BEST3	3117	intergenic
AF	rs12426679	12	76237987	C	T	0.4881	0.00816806	0.00142031	8.8767e-09	Top	83	RP11-114H23.1	0	ncRNA_intronic
AF	rs1247933	12	114692036	A	G	0.2028	-0.0104017	0.00167703	5.55905e-10	Secondary	84	RP11-139B1.1	12460	intergenic
AF	rs883079	12	114793240	C	T	0.2853	-0.020259	0.00155851	1.24057e-38	Top	84	TBX5	0	UTR3
AF	rs11067089	12	114812626	C	T	0.2972	0.00857787	0.00151966	1.65582e-08	Secondary	84	TBX5	0	intronic
AF	rs9506925	13	23368943	T	C	0.2853	0.00942039	0.00160298	4.18249e-09	Top	85	SNORD36	8340	intergenic
AF	rs3751413	13	113854715	C	T	0.2256	-0.00944262	0.00168207	1.98071e-08	Top	86	PCID2	0	intronic
AF	rs422068	14	23864804	C	T	0.338	0.00913453	0.00148766	8.24107e-10	Top	87	MYH6	0	intronic
AF	rs1957021	14	32924505	C	T	0.2127	0.0121578	0.00170669	1.05123e-12	Secondary	88	AKAP6	0	intronic
AF	rs7140396	14	32983817	A	G	0.3141	0.0141566	0.00157646	2.70777e-19	Top	88	AKAP6	0	intronic
AF	rs73241997	14	35173775	T	C	0.1461	0.0157284	0.002029	9.06062e-15	Top	89	CFL2	5817	intergenic
AF	rs2738413	14	64679960	A	G	0.4543	0.0161642	0.00141818	4.28529e-30	Top	90	SYNE2:ESR2	00:00:00	intronic
AF	rs74884082	14	73249419	T	C	0.2416	-0.010187	0.00163861	5.07144e-10	Top	91	DPF3	0	intronic
AF	rs2110552	14	73355131	C	T	0.3121	-0.00902378	0.00149017	1.39953e-09	Secondary	91	DPF3	0	intronic
AF	rs10873298	14	77426525	C	T	0.4284	0.00840001	0.0014717	1.14527e-08	Top	92	RP11-7F17.7	0	ncRNA_intronic
AF	rs1979409	15	73465477	A	G	0.4314	-0.00844057	0.00141933	2.73328e-09	Secondary	93	NEO1	0	intronic
AF	rs7172038	15	73667255	G	T	0.16	0.0239308	0.00193558	4.11165e-35	Top	93	HCN4	5649	intergenic
AF	rs12908004	15	80676925	G	A	0.175	0.015309	0.00191635	1.36473e-15	Top	94	RP11-210M15.2	0	intronic
AF	rs2759301	15	80994288	A	G	0.4404	0.00822538	0.0014241	7.65748e-09	Secondary	94	ABHD17C	0	intronic
AF	rs6598541	15	99271135	A	G	0.3449	0.00918599	0.00146854	3.97081e-10	Top	95	IGF1R	0	intronic
AF	rs140185678	16	2003016	A	G	0.02286	0.0285927	0.00385312	1.1654e-13	Top	96	RPL3L	0	exonic
AF	rs2286466	16	2014283	A	G	0.1909	-0.00977047	0.00175574	2.62324e-08	Secondary	96	RPS2	0	exonic
AF	rs77316573	16	2265271	T	C	0.1561	0.0104287	0.00177566	4.27681e-09	Secondary	96	PGP	462	upstream
AF	rs2106261	16	73051620	T	C	0.1789	0.037055	0.0018615	3.61237e-88	Top	97	ZFHX3	0	intronic
AF	rs876727	16	73067761	G	T	0.2256	-0.017114	0.0017439	9.83989e-23	Secondary	97	ZFHX3	0	intronic
AF	rs9930504	16	73087689	T	C	0.2644	0.0141896	0.00157936	2.60277e-19	Secondary	97	ZFHX3	0	intronic
AF	rs138619337	16	73125163	G	A	0.00994	0.0246865	0.00444738	2.84387e-08	Secondary	97	HCCAT5	1084	intergenic
AF	rs7225165	17	1309850	A	G	0.1133	-0.0129924	0.00223706	6.32924e-09	Top	98	YWHAE	6177	intergenic
AF	rs9899183	17	7452977	C	T	0.2535	-0.00924439	0.00156875	3.79602e-09	Top	99	TNFSF12:TNFSF12-TNFSF13	00:00:00	intronic
AF	rs55941572	17	12612931	C	T	0.1113	-0.0146205	0.00226345	1.05119e-10	Top	100	MYOCD	0	intronic
AF	rs7359623	17	38049589	T	C	0.496	-0.00916081	0.00141896	1.07512e-10	Top	101	GSDMB	11258	intergenic
AF	rs79742625	17	43657257	T	C	0.1938	0.0105488	0.00183197	8.50371e-09	Secondary	102	DND1P1	5979	intergenic
AF	rs1563304	17	44874453	T	C	0.1829	0.0127328	0.00185368	6.46888e-12	Top	102	WNT3	0	intronic
AF	rs12604076	17	76773638	T	C	0.4831	0.00774218	0.00141953	4.92316e-08	Top	103	CYTH1	0	intronic
AF	rs866245	18	46527026	A	C	0.3091	-0.00919838	0.0015152	1.27319e-09	Top	104	RP11-15F12.1	23046	intergenic
AF	rs2834618	21	36119111	G	T	0.1113	-0.0190315	0.0023072	1.60029e-16	Top	105	AP000330.8	0	ncRNA_intronic
AF	rs464901	22	18597502	C	T	0.326	-0.0103856	0.00150195	4.68659e-12	Top	106	PEX26:TUBA8	00:00:00	intronic
AF	rs133902	22	26164079	T	C	0.4324	0.00872381	0.00143355	1.16172e-09	Top	107	MYO18B	0	intronic
AF	rs8141828	22	26243059	G	T	0.3936	0.00813375	0.00145593	2.31518e-08	Secondary	107	MYO18B	0	intronic
CAD	rs11206510	1	55496039	C	T	0.172	-0.0255561	0.00430422	2.89505e-09	Top	1	PCSK9	9181	intergenic
CAD	rs9970807	1	56965664	T	C	0.1183	-0.0444749	0.00554953	1.10882e-15	Top	2	PPAP2B	0	intronic
CAD	rs7528419	1	109817192	G	A	0.2127	-0.0399659	0.00377051	2.99227e-26	Top	3	CELSR2	0	UTR3
CAD	rs6694817	1	154401972	T	C	0.4433	0.0196308	0.00311127	2.79792e-10	Top	4	IL6R	0	intronic
CAD	rs35158675	1	222829550	G	A	0.2624	-0.0246165	0.00325111	3.68276e-14	Top	5	MIA3	0	intronic
CAD	rs16986953	2	19942473	A	G	0.08847	0.0303821	0.0050522	1.81411e-09	Top	6	AC019055.1	25135	intergenic
CAD	rs515135	2	21286057	T	C	0.2038	-0.0224285	0.00381105	3.97802e-09	Top	7	APOB	19111	intergenic
CAD	rs4076834	2	44081627	G	T	0.07555	-0.0358215	0.0063771	1.9406e-08	Top	8	ABCG8	0	intronic
CAD	rs6743030	2	85763520	T	C	0.497	0.0205652	0.00310541	3.53491e-11	Top	9	MAT2A	2767	intergenic
CAD	rs17678683	2	145286559	G	T	0.08648	0.0345188	0.00546921	2.76378e-10	Top	10	ZEB2	4411	intergenic
CAD	rs115654617	2	203893999	A	C	0.1302	0.0464174	0.00500497	1.78868e-20	Top	11	NBEAL1	0	intronic
CAD	rs2552527	2	218688596	G	T	0.4085	-0.0176632	0.0031495	2.04395e-08	Top	12	TNS1	0	intronic
CAD	rs748431	3	14928077	G	T	0.3946	0.0173598	0.00314947	3.54792e-08	Top	13	FGD5	0	intronic
CAD	rs1199338	3	138087467	C	A	0.1511	0.0262732	0.00419968	3.94962e-10	Top	14	MRAS	0	intronic
CAD	rs17087335	4	57838583	T	G	0.1859	0.0218962	0.00376759	6.18292e-09	Top	15	NOA1	0	intronic
CAD	rs11723436	4	120901336	G	A	0.327	0.0186738	0.00335823	2.68848e-08	Top	16	RP11-700N1.1	15887	intergenic
CAD	rs2059904	4	148276400	G	A	0.1571	-0.0240032	0.00380184	2.72679e-10	Top	17	MIR548G	10530	intergenic
CAD	rs17612742	4	148414651	C	T	0.1392	0.0238698	0.00428222	2.48715e-08	Secondary	17	EDNRA	0	intronic
CAD	rs72689147	4	156639888	T	G	0.2008	-0.0247203	0.00400031	6.42708e-10	Top	18	GUCY1A3	0	intronic
CAD	rs9349379	6	12903957	G	A	0.4006	0.0453344	0.00312308	9.60045e-48	Top	19	PHACTR1	0	intronic
CAD	rs9381634	6	13022728	A	G	0.2604	0.019386	0.0034393	1.73426e-08	Secondary	19	PHACTR1	0	intronic
CAD	rs62389460	6	13098302	A	G	0.1133	-0.0279528	0.00497619	1.9395e-08	Secondary	19	PHACTR1	0	intronic
CAD	rs56336142	6	39134099	C	T	0.2256	-0.0234616	0.00392157	2.19457e-09	Top	20	KCNK5	22649	intergenic
CAD	rs12202017	6	134173151	G	A	0.2932	-0.0240711	0.00337537	9.93685e-13	Top	21	RP3-323P13.2	0	ncRNA_intronic
CAD	rs2327433	6	134214227	G	A	0.09841	0.0259609	0.00452544	9.6559e-09	Secondary	21	TCF21	0	UTR3
CAD	rs624249	6	160679400	A	C	0.3926	-0.0197677	0.00320619	7.0267e-10	Secondary	22	SLC22A2	0	exonic
CAD	rs55730499	6	161005610	T	C	0.07555	0.0932344	0.00671408	7.65983e-44	Top	22	LPA	0	intronic
CAD	rs6905073	6	161067892	T	G	0.3877	-0.0206283	0.00322731	1.63953e-10	Secondary	22	LPA	0	intronic
CAD	rs6455698	6	161108803	G	T	0.2684	-0.0214247	0.00324391	3.98655e-11	Secondary	22	RP1-81D8.3	10516	intergenic
CAD	rs186696265	6	161111700	T	C	0.01292	0.165291	0.0136197	6.79381e-34	Secondary	22	RP1-81D8.3	7619	intergenic
CAD	rs2107595	7	19049388	A	G	0.168	0.0267041	0.00386375	4.7977e-12	Top	23	HDAC9	7348	intergenic
CAD	rs11556924	7	129663496	T	C	0.3767	-0.0232332	0.00333486	3.24321e-12	Top	24	RP11-306G20.1:ZC3HC1	00:00:00	exonic
CAD	rs3918226	7	150690176	T	C	0.09841	0.0403277	0.00629654	1.50621e-10	Top	25	NOS3	0	intronic
CAD	rs3731249	9	21970916	T	C	0.02485	0.0551635	0.00914458	1.61569e-09	Secondary	26	RP11-145E5.5:CDKN2A	00:00:00	exonic
CAD	rs13288666	9	21973857	C	T	0.04672	0.0438543	0.0078772	2.58798e-08	Secondary	26	RP11-145E5.5:CDKN2A	00:00:00	intronic
CAD	rs3731239	9	21974218	G	A	0.3807	-0.0260622	0.00328494	2.12479e-15	Secondary	26	RP11-145E5.5:CDKN2A	00:00:00	intronic
CAD	rs4977754	9	22062012	C	A	0.04175	-0.0390936	0.0067814	8.1744e-09	Secondary	26	CDKN2B-AS1	0	ncRNA_exonic
CAD	rs1855185	9	22073996	T	G	0.07256	-0.0351508	0.00596038	3.69253e-09	Secondary	26	CDKN2B-AS1	0	ncRNA_intronic
CAD	rs2891168	9	22098619	G	A	0.492	0.0692122	0.00309451	8.41699e-111	Top	26	CDKN2B-AS1	0	ncRNA_intronic
CAD	rs2519093	9	136141870	T	C	0.1849	0.0283486	0.00393615	5.92817e-13	Top	27	ABO	0	ncRNA_intronic
CAD	rs2487928	10	30323892	A	G	0.4364	0.0219725	0.00313595	2.44077e-12	Top	28	KIAA1462	0	intronic
CAD	rs1870634	10	44480811	T	G	0.334	-0.0267089	0.00321776	1.03682e-16	Top	29	LINC00841	40896	intergenic
CAD	rs1746050	10	44777188	A	C	0.1392	-0.0330867	0.00432893	2.11965e-14	Secondary	29	RP11-20J15.3	10517	intergenic
CAD	rs1412444	10	91002927	T	C	0.3608	0.0235181	0.00320547	2.18623e-13	Top	30	LIPA	0	intronic
CAD	rs11191416	10	104604916	G	T	0.09245	-0.0288974	0.00463828	4.65864e-10	Top	31	PFN1P11	0	ncRNA_intronic
CAD	rs79780963	10	104952499	T	C	0.0338	-0.0267451	0.0046797	1.09622e-08	Secondary	31	NT5C2	0	intronic
CAD	rs10840293	11	9751196	G	A	0.4185	-0.0188312	0.00310919	1.39011e-09	Top	32	SWAP70	0	intronic
CAD	rs2128739	11	103673277	A	C	0.2724	0.0229151	0.00330649	4.19819e-12	Top	33	RP11-563P16.1	0	ncRNA_intronic
CAD	rs2681472	12	90008959	G	A	0.1451	0.0268251	0.00385774	3.56136e-12	Top	34	ATP2B1	0	intronic
CAD	rs11065979	12	112059557	T	C	0.4394	0.0217391	0.00321212	1.30726e-11	Top	35	BRAP	20392	intergenic
CAD	rs11838776	13	111040681	A	G	0.2962	0.0237968	0.0035123	1.24184e-11	Top	36	COL4A2	0	intronic
CAD	rs56062135	15	67455630	T	C	0.2147	-0.023855	0.00382665	4.54924e-10	Top	37	SMAD3	0	intronic
CAD	rs1814880	15	79021140	T	C	0.2515	0.0201519	0.00332226	1.31374e-09	Secondary	38	RP11-160C18.2	0	ncRNA_intronic
CAD	rs4468572	15	79124475	T	C	0.4235	-0.0270981	0.00314033	6.18705e-18	Top	38	MORF4L1	0	intronic
CAD	rs56031815	15	79139542	A	G	0.1481	0.0264275	0.00422126	3.83562e-10	Secondary	38	MORF4L1	0	intronic
CAD	rs8042271	15	89574218	A	G	0.06461	-0.0305132	0.00520946	4.70535e-09	Top	39	RP11-326A19.2	6989	intergenic
CAD	rs2071382	15	91428197	T	C	0.4712	0.0176566	0.00310476	1.29341e-08	Top	40	FES	0	intronic
CAD	rs9896535	17	2133205	T	C	0.3748	0.0179078	0.00322503	2.81208e-08	Top	41	SMG6	0	intronic
CAD	rs6504009	17	59003383	A	G	0.161	0.0238165	0.00422841	1.77635e-08	Top	42	BCAS3	0	intronic
CAD	rs663129	18	57838401	A	G	0.2396	0.0208327	0.00354064	4.00736e-09	Top	43	RNU4-17P	7460	intergenic
CAD	rs56289821	19	11188247	A	G	0.1113	-0.0428403	0.00514754	8.61381e-17	Top	44	LDLR	11790	intergenic
CAD	rs6511721	19	11206575	G	A	0.4901	0.0182144	0.00309685	4.06379e-09	Secondary	44	LDLR	0	intronic
CAD	rs15052	19	41813375	C	T	0.1581	0.0242069	0.00439453	3.62063e-08	Top	45	HNRNPUL1:TGFB1	00:00:00	UTR3
CAD	rs7412	19	45412079	T	C	0.06262	-0.0401922	0.00591006	1.04159e-11	Top	46	APOE	0	exonic
CAD	rs4420638	19	45422946	G	A	0.1978	0.0277297	0.00415696	2.54664e-11	Secondary	46	APOC1	339	downstream
CAD	rs28451064	21	35593827	A	G	0.1302	0.0403007	0.00473997	1.8585e-17	Top	47	AP000320.7:AP000318.2	00:00:00	ncRNA_intronic
CAD	rs5760293	22	24662171	G	T	0.01392	-0.0521171	0.00813985	1.5264e-10	Top	48	POM121L9P	677	downstream
CIMT	rs515135	2	21286057	T	C	0.2038	-0.0335242	0.00534796	3.64322e-10	Top	1	APOB	19111	intergenic
CIMT	rs1250231	2	216305834	G	A	0.2316	0.0284658	0.00465942	1.0007e-09	Top	2	AC012462.1	4118	intergenic
CIMT	rs918466	3	64710253	A	G	0.4245	-0.0286402	0.00410569	3.04279e-12	Top	3	ADAMTS9-AS2	0	ncRNA_intronic
CIMT	rs12498927	4	10115523	A	G	0.4642	-0.0266212	0.00412726	1.11786e-10	Top	4	WDR1	0	intronic
CIMT	rs55965782	4	148378442	C	T	0.1451	0.0373276	0.00593141	3.10969e-10	Top	5	RP11-752L20.1	1433	intergenic
CIMT	rs67846163	4	174656889	G	A	0.2286	0.0294501	0.00516279	1.16822e-08	Top	6	RANP6	101366	intergenic
CIMT	rs2407065	5	81475723	C	T	0.175	-0.0319808	0.00555691	8.65681e-09	Secondary	7	ATG10	0	intronic
CIMT	rs224805	5	81683739	A	G	0.04871	0.0715113	0.0093017	1.49473e-14	Top	7	ATP6AP1L	942	intergenic
CIMT	rs224960	5	81699253	G	A	0.4811	-0.0263853	0.00422662	4.30261e-10	Secondary	7	ATP6AP1L	16456	intergenic
CIMT	rs309574	5	82899830	T	C	0.3489	0.0302795	0.00431117	2.16375e-12	Top	8	VCAN	21707	intergenic
CIMT	rs10064683	5	95567760	A	G	0.3519	0.0243117	0.0042797	1.34132e-08	Top	9	CTD-2337A12.1	0	ncRNA_intronic
CIMT	rs4479887	5	108110324	T	G	0.2237	-0.0298135	0.0049386	1.57171e-09	Top	10	FER	0	intronic
CIMT	rs1830733	6	1976723	G	A	0.3976	-0.0286623	0.00421761	1.07655e-11	Top	11	GMDS	0	intronic
CIMT	rs6456728	6	26477779	A	G	0.1968	0.0294213	0.00526169	2.24989e-08	Secondary	12	BTN2A1	929	downstream
CIMT	rs6904596	6	27491299	A	G	0.08151	0.0373767	0.00655636	1.19227e-08	Top	12	HNRNPA1P1	0	ncRNA_exonic
CIMT	rs9403480	6	143605472	G	T	0.4115	0.0294904	0.0042274	3.03657e-12	Top	13	AIG1	0	intronic
CIMT	rs10243790	7	35386743	T	C	0.2117	0.0289957	0.00512283	1.51288e-08	Secondary	14	AC009531.2	87402	intergenic
CIMT	rs343052	7	35519519	G	T	0.1859	0.0497348	0.00532076	8.99008e-21	Top	14	AC007652.1	16111	intergenic
CIMT	rs12705390	7	106410777	A	G	0.2227	0.0385796	0.00497581	8.94345e-15	Top	15	CTB-111H14.1	123	upstream
CIMT	rs2912064	8	6488710	T	C	0.3539	-0.0372388	0.00429623	4.40595e-18	Top	16	MCPH1:CTD-2541M15.1	00:00:00	ncRNA_intronic
CIMT	rs6990504	8	8205816	C	T	0.3608	-0.0339817	0.00422331	8.53905e-16	Secondary	17	SGK223	0	intronic
CIMT	rs4841139	8	9249210	G	A	0.4523	-0.0274091	0.0041927	6.26246e-11	Secondary	17	RP11-115J16.1:RP11-115J16.2	00:00:00	ncRNA_intronic
CIMT	rs11250072	8	10632121	C	T	0.3966	0.0360773	0.00416386	4.53945e-18	Top	17	SOX7:SOX7:PINX1	00:00:00	intronic
CIMT	rs112961583	8	11446564	A	G	0.09543	0.0416469	0.0066907	4.82801e-10	Secondary	17	LINC00208	7712	intergenic
CIMT	rs12676145	8	11856583	A	G	0.4702	0.0247323	0.0040794	1.33824e-09	Secondary	17	RP11-481A20.4	12	upstream
CIMT	rs13274067	8	81267236	G	A	0.3588	-0.027384	0.00439078	4.46895e-10	Top	18	RP11-775E10.1	3584	intergenic
CIMT	rs3935838	8	123404664	C	T	0.4513	-0.0347334	0.00413813	4.71854e-17	Top	19	RP11-94A24.1	21906	intergenic
CIMT	rs7006122	8	124608614	G	T	0.3757	0.034107	0.00421247	5.6483e-16	Top	20	RN7SKP155	7327	intergenic
CIMT	rs56118607	9	127898024	A	G	0.1243	0.0344955	0.00627022	3.76619e-08	Top	21	SCAI	0	intronic
CIMT	rs10740811	10	30167754	G	A	0.4105	0.0296614	0.00434166	8.38443e-12	Top	22	RP11-224P11.1	12206	intergenic
CIMT	rs2505084	10	30335520	A	G	0.4811	0.027289	0.00408836	2.47548e-11	Secondary	22	KIAA1462	0	intronic
CIMT	rs1887182	10	97013497	G	T	0.4672	0.0237467	0.00414348	9.97812e-09	Top	23	PDLIM1	0	intronic
CIMT	rs55917128	10	100023359	C	T	0.4493	-0.0285661	0.00428697	2.67434e-11	Top	24	LOXL4	0	intronic
CIMT	rs11029956	11	27355804	A	G	0.34	0.0246356	0.00426045	7.36442e-09	Top	25	CCDC34	0	intergenic
CIMT	rs974819	11	103660567	T	C	0.2793	0.0300581	0.00467237	1.24985e-10	Top	26	RP11-563P16.1	0	ncRNA_intronic
CIMT	rs4759276	12	57526646	A	G	0.3479	0.0241381	0.0041951	8.72219e-09	Top	27	LRP1	0	intronic
CIMT	rs12370774	12	106510413	T	C	0.09742	-0.0408283	0.00739482	3.36669e-08	Top	28	NUAK1	0	intronic
CIMT	rs9515203	13	111049623	C	T	0.2336	0.0377084	0.00475285	2.12447e-15	Top	29	COL4A2	0	intronic
CIMT	rs112635299	14	94838142	T	G	0.0169	0.103674	0.0155496	2.60566e-11	Top	30	SERPINA1	4941	intergenic
CIMT	rs7170686	15	48821350	A	G	0.1074	-0.0456428	0.00732131	4.53995e-10	Top	31	FBN1	0	intronic
CIMT	rs4774437	15	62834113	G	A	0.4324	0.0264458	0.00414765	1.81645e-10	Top	32	TLN2	0	NA
CIMT	rs4888388	16	75394148	G	A	0.4274	-0.0328377	0.00411362	1.43194e-15	Top	33	CFDP1	0	intronic
CIMT	rs7500448	16	83045790	G	A	0.2435	-0.0291251	0.00480438	1.34276e-09	Top	34	CDH13	0	intronic
CIMT	rs1673931	16	88976477	C	T	0.3489	-0.0437388	0.00463508	3.85579e-21	Top	35	CBFA2T3	0	intronic
CIMT	rs538778	16	88995512	A	G	0.2217	0.0291742	0.00520103	2.03134e-08	Secondary	35	CBFA2T3	0	intronic
CIMT	rs1380664	17	12180861	A	G	0.2684	0.0287923	0.00499527	8.219e-09	Secondary	36	RP11-471L13.2	62276	intergenic
CIMT	rs72809152	17	12449987	G	T	0.05964	0.0573757	0.00831631	5.23074e-12	Top	36	LINC00670	3111	intergenic
CIMT	rs17608766	17	45013271	C	T	0.174	0.036816	0.0058879	4.03097e-10	Top	37	GOSR2:RP11-156P1.2	00:00:00	UTR3
CIMT	rs7244798	18	31248628	A	G	0.496	-0.0247943	0.00407031	1.11857e-09	Top	38	ASXL3	0	intronic
CIMT	rs76064118	19	2235284	T	C	0.05268	0.0559629	0.0102549	4.83818e-08	Top	39	PLEKHJ1	0	intronic
CIMT	rs112898275	19	11188850	C	T	0.1113	-0.0387427	0.00650552	2.59513e-09	Top	40	LDLR	11187	intergenic
CIMT	rs34093919	19	41117300	A	G	0.008946	0.123563	0.0183501	1.65478e-11	Top	41	LTBP4	0	exonic
CIMT	rs28399653	19	45315445	A	G	0.02883	-0.0757464	0.0119834	2.5996e-10	Secondary	42	BCAM	0	exonic
CIMT	rs7412	19	45412079	T	C	0.06262	-0.0927568	0.00785593	3.5813e-32	Top	42	APOE	0	exonic
CIMT	rs4814860	20	19469395	G	A	0.2584	0.0261788	0.00466486	2.00105e-08	Top	43	SLC24A3	0	intronic
CIMT	rs6088765	20	33799280	G	T	0.4384	0.0250298	0.0040632	7.26865e-10	Top	44	EDEM2	0	intronic
CIMT	rs1034565	22	19984211	T	C	0.2843	0.0256849	0.00447889	9.77042e-09	Top	45	ARVCF	0	intronic
CIMT	rs5758004	22	40950781	A	G	0.497	-0.0290439	0.00422206	6.0236e-12	Top	46	MKL1	0	intronic
DBP	rs34645159	1	1724366	A	G	0.497	-0.0127544	0.00169218	4.80096e-14	Top	1	GNB1	0	intronic
DBP	rs3107147	1	2048729	G	A	0.3976	-0.00999755	0.00173671	8.58294e-09	Secondary	1	PRKCZ	0	intronic
DBP	rs7542793	1	3315818	A	G	0.3032	-0.0110018	0.00187613	4.51597e-09	Secondary	2	PRDM16	0	intronic
DBP	rs2493288	1	3330884	A	G	0.167	0.0236281	0.00244826	4.86902e-22	Top	2	PRDM16	0	intronic
DBP	rs75063997	1	3332725	C	T	0.06362	0.0209339	0.00338251	6.05965e-10	Secondary	2	PRDM16	0	intronic
DBP	rs4908678	1	7739250	C	T	0.3519	0.0104368	0.0017499	2.45813e-09	Top	3	CAMTA1	0	intronic
DBP	rs2252865	1	8422676	T	C	0.3181	0.0113483	0.00178375	1.99052e-10	Top	4	RERE	0	intronic
DBP	rs706007	1	10780727	G	A	0.0825	0.0185202	0.00316129	4.673e-09	Secondary	5	CASZ1	0	intronic
DBP	rs17035646	1	10796547	A	G	0.3529	0.0245782	0.00179526	1.156e-42	Top	5	CASZ1	0	intronic
DBP	rs1801133	1	11856378	A	G	0.3648	0.0180554	0.00179187	7.03258e-24	Secondary	6	MTHFR	0	exonic
DBP	rs55857306	1	11895795	A	G	0.1402	-0.0497794	0.00230987	5.21355e-103	Top	6	CLCN6	0	intronic
DBP	rs17376426	1	11908167	T	C	0.04771	0.0272527	0.00442812	7.53383e-10	Secondary	6	NPPA	0	UTR5
DBP	rs12411044	1	11914074	A	G	0.2396	-0.0207717	0.00206723	9.36559e-24	Secondary	6	NPPB	3446	intergenic
DBP	rs4529715	1	11955984	T	C	0.03579	-0.0383028	0.00395021	3.12325e-22	Secondary	6	RNU5E-1	12224	intergenic
DBP	rs1980607	1	15975237	G	A	0.2684	-0.0119855	0.0018846	2.02136e-10	Secondary	7	DDI2	0	intronic
DBP	rs848309	1	16308447	T	C	0.4155	-0.0131334	0.00170965	1.56691e-14	Top	7	ZBTB17	5819	intergenic
DBP	rs6686889	1	25030470	T	C	0.2664	0.0178543	0.00194548	4.41794e-20	Top	8	SRRM1	30711	intergenic
DBP	rs4320727	1	25351581	G	A	0.3807	-0.0134752	0.00175462	1.59315e-14	Secondary	8	MIR4425	1503	intergenic
DBP	rs11588172	1	25421990	C	T	0.4901	0.00993621	0.00169299	4.38367e-09	Secondary	8	RP4-799D16.1	0	ncRNA_intronic
DBP	rs17162311	1	27174966	G	A	0.07157	0.0192138	0.0031011	5.79856e-10	Top	9	ZDHHC18	0	intronic
DBP	rs17361679	1	27859036	C	T	0.1322	-0.0153934	0.00278476	3.24377e-08	Top	10	AHDC1	1509	intergenic
DBP	rs1565715	1	29539823	T	C	0.06461	0.0196913	0.00328377	2.01551e-09	Top	11	MECR	0	intronic
DBP	rs75660984	1	41740122	G	A	0.05368	-0.0216552	0.00385665	1.9655e-08	Secondary	12	RP11-399E6.1	0	ncRNA_intronic
DBP	rs2146315	1	42050366	T	C	0.2326	-0.011189	0.00200637	2.4504e-08	Secondary	12	HIVEP3	0	exonic
DBP	rs12034218	1	42375473	T	G	0.4085	-0.0118766	0.0017103	3.80791e-12	Top	12	HIVEP3	0	intronic
DBP	rs839759	1	43863460	G	A	0.4225	0.0143063	0.00172038	9.11455e-17	Top	13	SZT2	0	intronic
DBP	rs12142296	1	46541679	G	T	0.1292	0.0151168	0.00246931	9.24849e-10	Top	14	PIK3R3	0	intronic
DBP	rs4926923	1	48109225	C	T	0.08648	-0.0180717	0.00299841	1.66913e-09	Top	15	AL591415.1	22375	intergenic
DBP	rs116287796	1	51457442	T	C	0.02087	-0.0382446	0.00626543	1.03398e-09	Top	16	CDKN2C	17136	intergenic
DBP	rs61772592	1	56979681	G	A	0.1402	0.0144385	0.00255222	1.53827e-08	Top	17	PPAP2B	0	intronic
DBP	rs10493408	1	66992054	A	C	0.1173	0.0148418	0.00250451	3.10392e-09	Top	18	SGIP1	7011	intergenic
DBP	rs34140909	1	77960612	A	G	0.3429	-0.010163	0.00180104	1.67245e-08	Secondary	19	AK5	0	intronic
DBP	rs34517439	1	78450517	A	C	0.09145	-0.0223191	0.00260825	1.15717e-17	Top	19	DNAJB4:GIPC2	00:00:00	intronic
DBP	rs7540686	1	78542273	C	A	0.3996	0.0107699	0.0017338	5.24042e-10	Secondary	19	GIPC2	0	intronic
DBP	rs786921	1	89286673	G	A	0.3907	0.0112094	0.00173597	1.06697e-10	Top	20	PKN2	0	intronic
DBP	rs12032393	1	90179532	G	A	0.1531	-0.013188	0.00240989	4.43903e-08	Secondary	21	LRRC8C:RP11-302M6.4	00:00:00	exonic
DBP	rs2065152	1	90228519	T	C	0.3211	0.0103977	0.0017655	3.87648e-09	Top	21	LRRC8C:RP11-302M6.4	00:00:00	intronic
DBP	rs17396055	1	94730954	A	G	0.3579	-0.0108801	0.00180596	1.69577e-09	Top	22	ARHGAP29	0	intronic
DBP	rs10776752	1	113044328	T	G	0.07654	0.0418266	0.00310987	3.09468e-41	Top	23	WNT2B	0	intronic
DBP	rs351365	1	113046395	T	C	0.2346	-0.0256707	0.00194753	1.12611e-39	Secondary	23	WNT2B	0	intronic
DBP	rs183114813	1	113047858	C	T	0.006958	0.0465422	0.00797677	5.38796e-09	Secondary	23	WNT2B	0	intronic
DBP	rs35857935	1	113073512	C	T	0.05964	-0.0251777	0.0032485	9.14933e-15	Secondary	23	ST7L	0	intronic
DBP	rs12045227	1	113128212	A	G	0.2256	0.0273686	0.00209168	4.03577e-39	Secondary	23	ST7L	0	intronic
DBP	rs146401699	1	113129988	T	C	0.06461	-0.0304848	0.0035403	7.25542e-18	Secondary	23	ST7L	0	intronic
DBP	rs12129027	1	113278246	T	C	0.05964	0.0257876	0.00363459	1.29314e-12	Secondary	23	FAM19A3	8388	intergenic
DBP	rs6537762	1	113434443	A	C	0.4374	-0.0140071	0.00170656	2.25208e-16	Secondary	23	RP3-522D1.2	898	upstream
DBP	rs41283098	1	113615661	A	G	0.1173	0.0146485	0.00267529	4.3637e-08	Secondary	23	RP11-31F15.2	0	ncRNA_exonic
DBP	rs2057125	1	115814549	T	G	0.3598	0.0101688	0.0017591	7.44014e-09	Secondary	24	RP4-663N10.1	11105	intergenic
DBP	rs11466111	1	115829178	T	C	0.01193	0.0626482	0.00649852	5.39892e-22	Top	24	RP4-663N10.1:NGF	00:00:00	exonic
DBP	rs568032	1	115976048	A	G	0.06859	-0.023914	0.00360873	3.43226e-11	Secondary	24	RP4-663N10.2	38513	intergenic
DBP	rs7553422	1	119540719	T	C	0.4085	-0.0101793	0.00172148	3.35689e-09	Top	25	RP4-712E4.1	2247	intergenic
DBP	rs1819663	1	154025891	G	A	0.493	-0.0105943	0.00170217	4.84568e-10	Top	26	NUP210L	0	intronic
DBP	rs13796	1	154245917	C	T	0.1193	0.0145745	0.00246902	3.57045e-09	Secondary	26	HAX1	0	exonic
DBP	rs11578696	1	156056968	G	A	0.1093	-0.0135877	0.00248399	4.49755e-08	Top	27	LMNA	0	intronic
DBP	rs2171690	1	164740099	C	T	0.4742	-0.0110345	0.00169639	7.78386e-11	Top	28	PBX1:RP11-506O24.1	00:00:00	ncRNA_exonic
DBP	rs7524019	1	167367193	T	C	0.4861	0.00964818	0.0016924	1.19174e-08	Top	29	POU2F1	0	intronic
DBP	rs10489290	1	172223403	A	C	0.1809	0.0131172	0.00207859	2.77911e-10	Secondary	30	DNM3	0	intronic
DBP	rs75000135	1	172335199	T	G	0.06064	0.0183543	0.00320056	9.76717e-09	Secondary	30	DNM3	0	intronic
DBP	rs12405515	1	172357441	T	G	0.4135	-0.0158021	0.00171143	2.62593e-20	Top	30	DNM3:PIGC	00:00:00	intronic
DBP	rs3766694	1	175143207	T	C	0.4006	0.0103091	0.00173312	2.70971e-09	Top	31	KIAA0040	0	intronic
DBP	rs3795320	1	176591291	G	T	0.2883	0.010786	0.00196774	4.21897e-08	Top	32	PAPPA2	0	intronic
DBP	rs150816167	1	179571862	C	T	0.05368	0.0248639	0.00407978	1.09827e-09	Top	33	TDRD5	0	intronic
DBP	rs3789368	1	180842196	T	C	0.3917	-0.010877	0.00173565	3.68545e-10	Top	34	XPR1	0	intronic
DBP	rs41475048	1	183058452	G	A	0.2863	0.0112928	0.00194687	6.61133e-09	Top	35	LAMC1	0	intronic
DBP	rs1999996	1	184532090	G	A	0.4583	0.0107057	0.00172557	5.49905e-10	Top	36	C1orf21	0	intronic
DBP	rs882624	1	201735913	T	C	0.3479	-0.0142253	0.00180582	3.34109e-15	Top	37	NAV1:IPO9-AS1	00:00:00	ncRNA_intronic
DBP	rs3001023	1	201768789	A	G	0.4314	-0.0107252	0.00172467	5.01337e-10	Secondary	37	NAV1:IPO9-AS1	00:00:00	ncRNA_intronic
DBP	rs10800792	1	201811144	A	G	0.497	-0.00971781	0.0016942	9.69829e-09	Secondary	37	IPO9	0	intronic
DBP	rs33996239	1	203109801	T	C	0.05368	-0.0226652	0.00354601	1.63984e-10	Top	38	ADORA1	0	intronic
DBP	rs16852778	1	204051441	T	C	0.1461	0.0147548	0.002322	2.09329e-10	Secondary	39	SOX13	0	intronic
DBP	rs7513240	1	204319907	C	T	0.3419	0.0101689	0.00180774	1.85299e-08	Secondary	39	PLEKHA6	0	intronic
DBP	rs4245739	1	204518842	C	A	0.2604	-0.0146711	0.0019116	1.65703e-14	Top	39	MDM4	0	UTR3
DBP	rs2629665	1	207220800	A	C	0.4205	-0.0112359	0.00172999	8.31704e-11	Top	40	YOD1	0	UTR3
DBP	rs1502358	1	217324932	G	A	0.3022	0.0106856	0.00181708	4.08735e-09	Secondary	41	ESRRG	13834	intergenic
DBP	rs11117882	1	217736417	G	A	0.2356	0.0179435	0.00199933	2.84042e-19	Top	41	GPATCH2	0	intronic
DBP	rs12088448	1	218546170	C	A	0.338	0.0142696	0.00176705	6.72624e-16	Top	42	TGFB2	0	intronic
DBP	rs9431431	1	221358796	A	G	0.2913	-0.012645	0.00185712	9.83148e-12	Top	43	RP11-453O22.1	51232	intergenic
DBP	rs7418070	1	227346480	C	T	0.2823	0.013282	0.0018698	1.21692e-12	Top	44	CDC42BPA	0	intronic
DBP	rs964941	1	228193857	G	A	0.4304	-0.0163521	0.00170376	8.17783e-22	Top	45	WNT3A	894	upstream
DBP	rs61751101	1	230836734	G	A	0.05666	0.0267011	0.00330736	6.84682e-16	Secondary	46	AGT	1534	intergenic
DBP	rs699	1	230845794	G	A	0.4115	0.0224199	0.00174186	6.53063e-38	Top	46	AGT	0	exonic
DBP	rs3943093	1	243458502	T	C	0.3449	0.0228975	0.00180876	9.9438e-37	Top	47	SDCCAG8	0	intronic
DBP	rs4399196	1	249171879	C	T	0.3032	-0.0103071	0.00184049	2.14134e-08	Top	48	AL672294.1	12883	intergenic
DBP	rs824522	2	19707726	A	G	0.2207	0.014983	0.00206054	3.55787e-13	Top	49	AC010096.2	19114	intergenic
DBP	rs342130	2	20715656	A	G	0.4433	0.010325	0.00172072	1.96833e-09	Top	50	AC012065.4	14584	intergenic
DBP	rs11890632	2	24918159	T	G	0.1173	-0.0158565	0.00268048	3.3081e-09	Secondary	51	NCOA1	0	intronic
DBP	rs2384061	2	25135620	A	G	0.3907	-0.0164222	0.00171423	9.71284e-22	Top	51	ADCY3	0	intronic
DBP	rs1275988	2	26914364	C	T	0.4115	0.0280617	0.00173556	8.39098e-59	Top	52	KCNK3	1254	intergenic
DBP	rs6547850	2	28629343	T	G	0.4294	-0.0105777	0.00170096	5.01371e-10	Top	53	FOSL2	0	intronic
DBP	rs55942529	2	37488437	A	G	0.06163	0.0178253	0.00325866	4.49729e-08	Secondary	54	PRKD3	0	intronic
DBP	rs57361399	2	37528311	T	C	0.2575	-0.0157744	0.00202235	6.18827e-15	Top	54	PRKD3	0	intronic
DBP	rs10179447	2	37578208	G	A	0.4414	0.0100291	0.00169398	3.21102e-09	Secondary	54	QPCT	0	intronic
DBP	rs6740127	2	37879796	C	A	0.2296	0.0115933	0.00211721	4.35682e-08	Secondary	54	CDC42EP3	0	intronic
DBP	rs727477	2	40527128	G	T	0.2863	-0.0133977	0.00186551	6.88076e-13	Secondary	55	SLC8A1	0	intronic
DBP	rs6544325	2	40584730	C	T	0.4105	-0.0131199	0.00171322	1.88856e-14	Top	55	SLC8A1	0	intronic
DBP	rs11681462	2	42352567	C	A	0.1899	0.0123154	0.00207324	2.84663e-09	Secondary	56	AC083949.1	17810	intergenic
DBP	rs6732574	2	43052557	T	C	0.2207	-0.0116554	0.00200534	6.16552e-09	Secondary	56	AC098824.6	904	downstream
DBP	rs35346704	2	43150874	G	T	0.5	-0.0158419	0.00169294	8.15579e-21	Secondary	56	AC016735.1	77620	intergenic
DBP	rs76326501	2	43167878	C	A	0.08449	-0.0336778	0.00294252	2.48409e-30	Top	56	AC016735.1	60616	intergenic
DBP	rs2374479	2	43203443	A	G	0.341	0.0100317	0.00174647	9.24564e-09	Secondary	56	AC016735.1	25051	intergenic
DBP	rs76747863	2	43235650	T	C	0.06362	0.0219845	0.00393764	2.36198e-08	Secondary	56	AC016735.1	2449	intergenic
DBP	rs11900192	2	43277806	C	T	0.2664	0.0127746	0.00197493	9.90426e-11	Secondary	56	AC016735.3	6884	intergenic
DBP	rs4952660	2	43332143	C	A	0.2992	-0.011566	0.00189265	9.90165e-10	Secondary	56	AC093609.1	2313	intergenic
DBP	rs146764735	2	43388601	T	C	0.05368	0.0230377	0.00390915	3.78617e-09	Secondary	56	THADA	5198	intergenic
DBP	rs10167379	2	43397160	G	A	0.3688	0.0178982	0.00174592	1.16566e-24	Secondary	56	THADA	0	intronic
DBP	rs6708643	2	43430440	G	A	0.495	0.0120208	0.00169466	1.30934e-12	Secondary	56	THADA	0	intronic
DBP	rs6708660	2	43752382	C	T	0.3648	-0.0110659	0.00173147	1.64739e-10	Secondary	56	THADA	0	intronic
DBP	rs35827613	2	44215474	T	G	0.3429	-0.00991996	0.00177194	2.16383e-08	Secondary	56	LRPPRC	0	intronic
DBP	rs687914	2	45878760	T	G	0.2217	0.0156441	0.00194391	8.43346e-16	Top	57	PRKCE	0	UTR5
DBP	rs10495928	2	46353166	G	A	0.3171	-0.0113104	0.00179406	2.89457e-10	Secondary	57	PRKCE	0	intronic
DBP	rs1454393	2	53002225	A	C	0.4732	-0.00963112	0.0016953	1.33857e-08	Top	58	AC010967.2	0	ncRNA_intronic
DBP	rs2586970	2	55829967	A	G	0.4235	-0.0141077	0.00172301	2.65997e-16	Top	59	SMEK2	0	intronic
DBP	rs72814398	2	60075060	G	A	0.1859	-0.0133947	0.00224824	2.55537e-09	Top	60	RP11-444A22.1	0	ncRNA_intronic
DBP	rs7608483	2	61836235	A	C	0.3797	0.0109148	0.00171707	2.06224e-10	Top	61	RNU6-1145P	3377	intergenic
DBP	rs13014371	2	64217786	C	T	0.4026	0.0110497	0.00170925	1.01535e-10	Top	62	VPS54	0	intronic
DBP	rs12052761	2	69065841	A	G	0.3926	-0.0114626	0.00173284	3.71749e-11	Top	63	AC097495.2	984	downstream
DBP	rs1876489	2	73052273	G	A	0.2833	-0.0127543	0.0018789	1.13557e-11	Top	64	EXOC6B	0	intronic
DBP	rs6546810	2	73389716	C	T	0.3837	0.0112725	0.00177099	1.95209e-10	Secondary	64	RAB11FIP5	5866	intergenic
DBP	rs111384899	2	85620188	C	T	0.1531	0.0134984	0.00225455	2.13478e-09	Secondary	65	ELMOD3	1312	intergenic
DBP	rs311564	2	86293498	A	G	0.3748	-0.0125243	0.0017797	1.95981e-12	Top	65	POLR1A	0	intronic
DBP	rs1813381	2	96422939	C	T	0.2903	0.0190278	0.00183678	3.79613e-25	Top	66	AC008268.2	32462	intergenic
DBP	rs78381888	2	97500775	G	A	0.1928	0.0170507	0.0021835	5.76871e-15	Secondary	66	ANKRD23	0	intergenic
DBP	rs28377357	2	112769721	A	G	0.3012	-0.0117881	0.00185886	2.27389e-10	Top	67	MERTK	0	intronic
DBP	rs62158170	2	114082175	G	A	0.2097	-0.0153986	0.00205397	6.53158e-14	Top	68	PAX8	45647	intergenic
DBP	rs10864859	2	121440218	G	T	0.07753	-0.0177944	0.00305516	5.7328e-09	Top	69	AC018866.1	3992	intergenic
DBP	rs13001283	2	127183454	A	G	0.16	0.0140599	0.00231024	1.15819e-09	Top	70	AC023347.1	81884	intergenic
DBP	rs4954192	2	135632981	T	C	0.4871	-0.0115766	0.00175542	4.25785e-11	Top	71	CCNT2-AS1:ACMSD	00:00:00	ncRNA_intronic
DBP	rs7606205	2	144146311	C	A	0.2833	0.0119056	0.00185248	1.30299e-10	Top	72	ARHGAP15:AC096558.1:RP11-570L15.2	00:00:00	ncRNA_intronic
DBP	rs55990632	2	145446891	G	A	0.03479	0.0259596	0.00449898	7.92151e-09	Secondary	73	TEX41:AC023128.1	00:00:00	ncRNA_intronic
DBP	rs72854462	2	145720139	G	A	0.2227	0.0216348	0.00195318	1.62746e-28	Top	73	TEX41	0	ncRNA_intronic
DBP	rs62169409	2	145904907	G	A	0.2952	-0.0130551	0.00188298	4.11435e-12	Secondary	73	TEX41	0	ncRNA_intronic
DBP	rs72858872	2	145984137	T	C	0.05169	0.0195203	0.00312108	3.99212e-10	Secondary	73	TEX41	43920	intergenic
DBP	rs34570306	2	146272860	C	T	0.4404	0.0109717	0.00169587	9.8239e-11	Secondary	73	AC092484.1	54001	intergenic
DBP	rs62169544	2	146950908	A	G	0.4264	-0.0113407	0.00170332	2.77549e-11	Secondary	73	RPL17P12	955	upstream
DBP	rs36068154	2	147113434	A	G	0.1282	0.0143462	0.00235996	1.20925e-09	Secondary	73	AC093084.1	121560	intergenic
DBP	rs12990959	2	148572160	C	T	0.33	0.0117182	0.00182539	1.36671e-10	Top	74	AC009480.4	3813	intergenic
DBP	rs1941929	2	158496502	A	C	0.1481	-0.0179059	0.00243241	1.82025e-13	Top	75	ACVR1C	10984	intergenic
DBP	rs72936986	2	159429379	C	A	0.2843	-0.0107678	0.00189248	1.27202e-08	Top	76	PKP4	0	intronic
DBP	rs16848690	2	164456639	T	C	0.1203	0.0172	0.00277998	6.12926e-10	Secondary	77	FIGN	0	intronic
DBP	rs113549044	2	164802781	A	G	0.1074	0.0147369	0.00267529	3.61876e-08	Secondary	77	AC092684.1	0	ncRNA_intronic
DBP	rs1446468	2	164963486	T	C	0.4881	-0.0241285	0.00170051	1.07258e-45	Top	77	AC092684.1	0	ncRNA_intronic
DBP	rs71426706	2	165034387	C	T	0.07455	-0.0210493	0.00323017	7.19754e-11	Secondary	77	AC092684.1	0	ncRNA_intronic
DBP	rs71426708	2	165057462	A	G	0.06859	-0.0272938	0.00390815	2.87277e-12	Secondary	77	AC092684.1	0	ncRNA_intronic
DBP	rs10195252	2	165513091	C	T	0.4423	-0.0126515	0.00172471	2.21001e-13	Secondary	77	COBLL1	0	NA
DBP	rs6758859	2	173965056	C	T	0.3897	-0.011232	0.00175796	1.66735e-10	Top	78	MLTK	0	intronic
DBP	rs12623637	2	177573878	G	A	0.4543	0.00959155	0.00171288	2.14786e-08	Top	79	AC092162.1	15117	intergenic
DBP	rs6715901	2	179650954	A	G	0.4881	-0.0126855	0.00170205	9.11893e-14	Secondary	80	TTN	0	intronic
DBP	rs17362588	2	179721046	A	G	0.1014	0.0302922	0.00298507	3.38591e-24	Top	80	CCDC141	0	exonic
DBP	rs79719017	2	181920763	C	T	0.2873	-0.0130246	0.00186757	3.07852e-12	Top	81	UBE2E3	0	intronic
DBP	rs1921151	2	182993609	G	A	0.1879	-0.0131393	0.00211111	4.85012e-10	Secondary	82	PPP1R1C	0	intronic
DBP	rs17649232	2	183004738	C	T	0.07356	0.0193784	0.00317184	9.99451e-10	Secondary	82	PDE1A	24	downstream
DBP	rs150842699	2	183188714	A	G	0.02187	0.0343956	0.00570515	1.6511e-09	Secondary	82	PDE1A	0	intronic
DBP	rs12693302	2	183211443	G	A	0.3241	0.022159	0.00177601	9.98554e-36	Top	82	PDE1A	0	intronic
DBP	rs7592578	2	191439591	T	G	0.1541	-0.0183657	0.00214193	9.96243e-18	Top	83	AC093388.3	6762	intergenic
DBP	rs4366932	2	191592247	T	C	0.3847	-0.00991196	0.00172942	9.96102e-09	Secondary	83	AC006460.2	18804	intergenic
DBP	rs1860172	2	191701328	C	T	0.4453	-0.0122175	0.00169563	5.79169e-13	Secondary	83	AC005540.3	44194	intergenic
DBP	rs4675297	2	203696607	G	A	0.3241	0.0121091	0.00180466	1.94738e-11	Top	84	ICA1L	0	intronic
DBP	rs2162003	2	205077128	C	T	0.3847	-0.0116733	0.00173304	1.63125e-11	Top	85	AC009498.1	15731	intergenic
DBP	rs1263671	2	207996447	C	T	0.1531	0.012733	0.00229105	2.73289e-08	Secondary	86	KLF7	0	intronic
DBP	rs4675682	2	208402750	C	T	0.4821	0.0134912	0.00169703	1.86674e-15	Top	86	CREB1	0	intronic
DBP	rs1047891	2	211540507	A	C	0.3012	-0.0131969	0.00181898	4.01281e-13	Top	87	CPS1	0	exonic
DBP	rs112905092	2	214012225	T	C	0.008946	0.0382058	0.00677208	1.68404e-08	Top	88	IKZF2	0	UTR3
DBP	rs2161967	2	218680529	T	G	0.4463	0.0152761	0.00171	4.13192e-19	Top	89	TNS1	0	intronic
DBP	rs1996992	2	219651349	T	G	0.04771	-0.0269635	0.00382469	1.79086e-12	Top	90	CYP27A1	0	intronic
DBP	rs4674406	2	220360683	T	C	0.3539	0.0102793	0.00178565	8.58013e-09	Top	91	SPEG:AC053503.11	00:00:00	ncRNA_intronic
DBP	rs10804330	2	227185749	C	T	0.4443	-0.0125434	0.00170995	2.20845e-13	Top	92	AC068138.1	135661	intergenic
DBP	rs4507125	2	239864732	C	A	0.2068	0.0115572	0.0020644	2.16398e-08	Top	93	AC114788.2	16766	intergenic
DBP	rs347585	3	11286220	C	T	0.3221	-0.0144555	0.00185002	5.55342e-15	Top	94	HRH1	0	intronic
DBP	rs2616551	3	11667123	G	A	0.1879	-0.0123469	0.00216995	1.27083e-08	Secondary	94	VGLL4	0	intronic
DBP	rs1687295	3	14889756	T	C	0.2863	0.0195245	0.00190489	1.18766e-24	Top	95	FGD5	0	intronic
DBP	rs6442608	3	16588273	C	T	0.1839	0.0125108	0.00225568	2.91667e-08	Top	96	LINC00690	5392	intergenic
DBP	rs4634143	3	23163749	T	C	0.341	0.0108752	0.00184838	4.01354e-09	Top	97	RPL24P7	12113	intergenic
DBP	rs2643826	3	27562988	T	C	0.4523	0.0177878	0.00170043	1.30775e-25	Top	98	AC137675.1	3855	intergenic
DBP	rs7427249	3	37572489	G	A	0.4513	0.0105229	0.00171426	8.33267e-10	Top	99	ITGA9	0	intronic
DBP	rs4974072	3	41222586	A	G	0.4563	0.00982004	0.00169275	6.58278e-09	Secondary	100	RP11-372H2.1	12547	intergenic
DBP	rs144282473	3	41467333	T	C	0.03181	0.0325917	0.00449536	4.16579e-13	Secondary	100	ULK4	0	intronic
DBP	rs994439	3	41716317	G	A	0.4861	0.00959603	0.00169484	1.49695e-08	Secondary	100	ULK4	0	intronic
DBP	rs2090801	3	42004781	A	G	0.1909	0.0286332	0.00226416	1.17238e-36	Top	100	ULK4	858	upstream
DBP	rs9867307	3	42068786	C	T	0.2714	0.0113025	0.00191358	3.4953e-09	Secondary	100	TRAK1	0	NA
DBP	rs78691034	3	47911121	A	G	0.03877	-0.0256031	0.00428202	2.2422e-09	Secondary	101	MAP4	0	intronic
DBP	rs62260779	3	48009467	T	C	0.08748	0.01632	0.00288666	1.57111e-08	Secondary	101	MAP4	0	intronic
DBP	rs6442105	3	48182326	A	G	0.3141	-0.0232381	0.00180301	5.22548e-38	Top	101	CDC25A	16309	intergenic
DBP	rs144483183	3	48626745	T	C	0.03181	0.0264544	0.00458487	7.93014e-09	Secondary	101	COL7A1	0	intronic
DBP	rs34519883	3	49575831	T	C	0.07058	-0.0221603	0.00352411	3.2118e-10	Secondary	101	DAG1	2782	intergenic
DBP	rs36022378	3	49913705	C	T	0.1978	0.0162232	0.00211404	1.6663e-14	Secondary	101	ACTBP13	0	ncRNA_exonic
DBP	rs35593046	3	53553923	T	G	0.2396	-0.0141389	0.00191521	1.55416e-13	Secondary	102	CACNA1D	0	intronic
DBP	rs9311502	3	53560321	C	T	0.2525	0.0116849	0.00198335	3.82695e-09	Secondary	102	CACNA1D	0	intronic
DBP	rs113210396	3	53612327	T	G	0.04374	-0.0227395	0.00406266	2.17837e-08	Secondary	102	CACNA1D	0	intronic
DBP	rs2680663	3	53735299	G	A	0.3221	0.0166619	0.00180644	2.87205e-20	Top	102	CACNA1D	0	intronic
DBP	rs62250937	3	53870318	C	T	0.09145	-0.0167396	0.00297106	1.75829e-08	Secondary	102	CHDH	0	intronic
DBP	rs3772219	3	56771251	C	A	0.2863	-0.0166032	0.00181484	5.7703e-20	Top	103	ARHGEF3	0	exonic
DBP	rs34873381	3	56786220	G	A	0.2435	-0.0120651	0.00190088	2.19399e-10	Secondary	103	ARHGEF3	0	intronic
DBP	rs17801943	3	57899366	T	C	0.3151	-0.0147473	0.00182564	6.59221e-16	Top	104	SLMAP	0	intronic
DBP	rs3774702	3	63856870	A	G	0.1799	0.0133662	0.0022178	1.67273e-09	Top	105	ATXN7	0	intronic
DBP	rs4521216	3	64680705	T	C	0.4583	-0.0105219	0.00169983	6.017e-10	Secondary	106	ADAMTS9-AS2	0	ncRNA_intronic
DBP	rs9870517	3	64708600	C	A	0.4205	-0.0133807	0.00173535	1.25154e-14	Top	106	ADAMTS9-AS2	0	ncRNA_intronic
DBP	rs2699491	3	70909039	C	T	0.3191	-0.0106107	0.00181098	4.65357e-09	Top	107	AC096971.1	18771	intergenic
DBP	rs62263915	3	85663097	C	T	0.3608	-0.010918	0.00176434	6.08676e-10	Top	108	CADM2	0	intronic
DBP	rs9851091	3	101238546	G	A	0.4115	0.0108115	0.00172344	3.53635e-10	Top	109	FAM172BP	0	ncRNA_intronic
DBP	rs28675079	3	111500002	A	G	0.1938	-0.0135023	0.00217129	5.01725e-10	Top	110	PLCXD2:PHLDB2	00:00:00	intronic
DBP	rs1282980	3	111572321	C	T	0.1938	-0.012173	0.00222224	4.30586e-08	Secondary	110	PHLDB2	0	intronic
DBP	rs9863881	3	122100023	T	C	0.4264	0.00985386	0.00170425	7.38421e-09	Top	111	CCDC58	0	intronic
DBP	rs34605102	3	124337402	A	G	0.4911	-0.0108332	0.00169318	1.57267e-10	Secondary	112	KALRN	0	intronic
DBP	rs4141663	3	124551967	T	C	0.4264	-0.0142279	0.00171451	1.05411e-16	Top	112	ITGB5	0	intronic
DBP	rs9870249	3	133789365	C	A	0.3479	-0.0111735	0.00174148	1.398e-10	Secondary	113	RYK	0	intergenic
DBP	rs4077158	3	133942941	T	C	0.4364	-0.0173186	0.00169495	1.65107e-24	Top	113	RYK	0	intronic
DBP	rs10935111	3	134028327	G	A	0.4821	0.00933035	0.00169571	3.74816e-08	Secondary	113	RP11-200A1.1	4090	intergenic
DBP	rs12495847	3	134090505	G	A	0.3091	-0.0123812	0.00183743	1.60217e-11	Secondary	113	AMOTL2	0	intronic
DBP	rs6807945	3	138052754	C	T	0.1511	0.017512	0.00228814	1.95772e-14	Top	114	NME9	4025	intergenic
DBP	rs9289557	3	138071604	T	C	0.2803	-0.0106506	0.00193186	3.52549e-08	Secondary	114	MRAS	0	intronic
DBP	rs6773133	3	141030330	T	C	0.04374	0.0229367	0.00400768	1.04541e-08	Secondary	115	RP11-438D8.2	0	ncRNA_intronic
DBP	rs9866391	3	141076084	C	T	0.3936	0.0132341	0.0017342	2.32464e-14	Secondary	115	RP11-438D8.2:ZBTB38	00:00:00	ncRNA_intronic
DBP	rs74734425	3	141096216	T	C	0.04573	0.0373058	0.00401703	1.58851e-20	Top	115	ZBTB38	0	intronic
DBP	rs4301033	3	150042618	A	G	0.09543	0.0169528	0.0029418	8.27702e-09	Top	116	RP11-483E7.1	37457	intergenic
DBP	rs57740056	3	153744530	C	A	0.1471	0.0169214	0.00229806	1.7936e-13	Top	117	ARHGEF26-AS1	0	ncRNA_intronic
DBP	rs78809139	3	154674943	A	G	0.09742	-0.021515	0.00280294	1.64304e-14	Top	118	RP11-439C8.2	12128	intergenic
DBP	rs78151625	3	158316726	C	T	0.1571	0.0174865	0.00227504	1.51519e-14	Top	119	MLF1	0	intronic
DBP	rs974943	3	168746927	G	A	0.3628	-0.0102541	0.00174946	4.59261e-09	Secondary	120	RP11-152C17.1	23672	intergenic
DBP	rs2242338	3	168854925	C	A	0.08151	-0.0325017	0.00321466	4.96352e-24	Secondary	120	MECOM	0	intronic
DBP	rs998749	3	168972802	A	G	0.4851	-0.00935945	0.0016924	3.19746e-08	Secondary	120	MECOM	0	intronic
DBP	rs73172059	3	169052083	G	A	0.0825	0.0189282	0.00293723	1.16173e-10	Secondary	120	MECOM	0	intronic
DBP	rs7626980	3	169155318	G	A	0.4732	0.026156	0.00169873	1.70488e-53	Top	120	MECOM	0	intronic
DBP	rs2421651	3	169206493	A	G	0.4831	0.0134946	0.00169222	1.53067e-15	Secondary	120	MECOM	0	intronic
DBP	rs73174353	3	169274874	T	C	0.01392	0.0389064	0.00711659	4.57726e-08	Secondary	120	MECOM	0	intronic
DBP	rs28485388	3	169311841	A	G	0.3022	-0.0172048	0.00183401	6.53719e-21	Secondary	120	MECOM	0	intronic
DBP	rs2421747	3	169340871	G	A	0.1551	0.014965	0.00234657	1.80131e-10	Secondary	120	MECOM:RP11-3K16.2	00:00:00	ncRNA_intronic
DBP	rs7611674	3	179169230	G	T	0.175	-0.0142329	0.00213197	2.45658e-11	Top	121	GNB4	0	UTR5
DBP	rs12630496	3	183416341	C	T	0.335	0.0109853	0.00177925	6.65397e-10	Top	122	YEATS2	0	intronic
DBP	rs6779368	3	185298868	G	A	0.3241	0.0165858	0.0017832	1.38926e-20	Top	123	SENP2	1415	intergenic
DBP	rs73175562	3	185418989	G	A	0.09046	-0.0186168	0.00294181	2.47785e-10	Secondary	123	IGF2BP2	0	intronic
DBP	rs80045342	3	186177114	A	G	0.06859	-0.0180968	0.00326696	3.03587e-08	Top	124	RP11-48F14.1	0	ncRNA_intronic
DBP	rs9843876	3	196223899	T	C	0.2913	-0.0113965	0.00188749	1.56115e-09	Top	125	RNF168	0	intronic
DBP	rs6777317	3	197070959	A	G	0.2893	0.0115704	0.00187688	7.06275e-10	Top	126	snoU13	4536	intergenic
DBP	rs61789369	4	2265295	G	A	0.0497	0.0278217	0.00414791	1.9813e-11	Top	127	MXD4	1273	intergenic
DBP	rs6854334	4	17861210	C	T	0.1133	0.0140693	0.0023868	3.75515e-09	Secondary	128	LCORL	0	intronic
DBP	rs2707450	4	17942560	C	T	0.2883	-0.0124513	0.0019269	1.03444e-10	Top	128	LCORL	0	intronic
DBP	rs55924432	4	26812737	T	C	0.4235	0.0149228	0.00173124	6.71199e-18	Top	129	STIM2	46562	intergenic
DBP	rs11721984	4	38343935	T	C	0.494	-0.0132705	0.00171411	9.79356e-15	Top	130	RP11-83C7.1	24599	intergenic
DBP	rs62301873	4	40603821	G	A	0.1103	0.0162961	0.00275284	3.22445e-09	Top	131	RBM47	0	intronic
DBP	rs871606	4	54799245	C	T	0.1372	0.0156755	0.00276184	1.38071e-08	Top	132	FIP1L1	0	intronic
DBP	rs11945489	4	56463775	T	C	0.2734	-0.0129613	0.00186414	3.57706e-12	Top	133	NMU	0	intronic
DBP	rs6838416	4	77378829	G	A	0.3221	0.0115036	0.00182715	3.05565e-10	Top	134	SHROOM3	0	intronic
DBP	rs79059900	4	81081055	T	C	0.05467	0.0262331	0.00371575	1.66542e-12	Secondary	135	RP11-162K6.1	1227	intergenic
DBP	rs17465728	4	81153992	T	C	0.1968	0.0132899	0.0021487	6.20715e-10	Secondary	135	PRDM8	28508	intergenic
DBP	rs13125101	4	81174592	A	G	0.2704	0.046648	0.00185991	8.05573e-139	Top	135	FGF5	13160	intergenic
DBP	rs36077257	4	81179990	T	C	0.02485	0.03606	0.00534249	1.48195e-11	Secondary	135	FGF5	7762	intergenic
DBP	rs113087495	4	81182951	C	T	0.03082	0.0305248	0.00474458	1.24607e-10	Secondary	135	FGF5	4801	intergenic
DBP	rs7683390	4	81202382	T	C	0.1451	-0.0243807	0.00247373	6.46649e-23	Secondary	135	FGF5	0	intronic
DBP	rs72976750	4	86725684	C	T	0.1332	0.0168337	0.002448	6.13324e-12	Top	136	ARHGAP24	0	intronic
DBP	rs2085600	4	89779909	A	G	0.2107	-0.0124123	0.00219415	1.5406e-08	Top	137	FAM13A	0	intronic
DBP	rs1807870	4	89947671	A	G	0.3827	0.00971721	0.00173231	2.03035e-08	Secondary	137	FAM13A	0	intronic
DBP	rs1527351	4	102084331	C	T	0.3429	-0.0155203	0.00180161	7.01236e-18	Secondary	138	PPP3CA	0	intronic
DBP	rs17248480	4	102435265	A	G	0.0338	-0.0463846	0.00511629	1.23404e-19	Secondary	138	BANK1	0	intronic
DBP	rs11097755	4	102709308	C	T	0.4473	-0.0111899	0.00172102	7.93113e-11	Secondary	138	BANK1	0	intronic
DBP	rs34166099	4	102778580	A	C	0.3062	-0.0151526	0.00185662	3.31261e-16	Secondary	138	BANK1	0	intronic
DBP	rs13107325	4	103188709	T	C	0.07952	-0.061769	0.00323461	2.71184e-81	Top	138	SLC39A8	0	exonic
DBP	rs17032400	4	103190229	C	T	0.4712	0.0109068	0.00171089	1.83034e-10	Secondary	138	SLC39A8	0	intronic
DBP	rs11724128	4	103234223	C	T	0.336	0.0123929	0.00179408	4.92704e-12	Secondary	138	SLC39A8	0	intronic
DBP	rs7695249	4	103302846	T	C	0.2942	0.011049	0.00185644	2.65378e-09	Secondary	138	SLC39A8	0	NA
DBP	rs223361	4	103769304	C	T	0.332	-0.0154595	0.00179738	7.89239e-18	Secondary	138	UBE2D3	0	intronic
DBP	rs56388530	4	106910958	C	T	0.2286	-0.0215692	0.00199598	3.21286e-27	Top	139	NPNT	0	intronic
DBP	rs7694643	4	109017528	G	A	0.3509	0.0124181	0.00177091	2.34493e-12	Top	140	LEF1	0	intronic
DBP	rs34297584	4	111240278	A	G	0.01491	0.0439913	0.00598485	1.97559e-13	Secondary	141	ZBED1P1	25548	intergenic
DBP	rs2348212	4	111321527	A	G	0.3111	0.013537	0.00184567	2.22601e-13	Secondary	141	ENPEP:RPL7L1P13	00:00:00	ncRNA_exonic
DBP	rs1879056	4	111335604	C	T	0.2087	0.0202257	0.00212974	2.16445e-21	Top	141	ENPEP	0	intergenic
DBP	rs4834735	4	119958809	T	C	0.1312	0.0140376	0.00246784	1.28381e-08	Secondary	142	SYNPO2	0	intronic
DBP	rs66887589	4	120509279	C	T	0.4891	0.0150134	0.00169722	9.08161e-19	Top	142	PDE5A	0	intronic
DBP	rs4864422	4	138374616	A	G	0.4672	0.0123865	0.00170513	3.75191e-13	Secondary	143	RPS23P2	4960	intergenic
DBP	rs9286351	4	138441530	G	A	0.4145	0.0133139	0.00171952	9.72577e-15	Top	143	PCDH18	0	UTR3
DBP	rs72719149	4	144043336	C	T	0.3221	0.0121449	0.0018229	2.69368e-11	Top	144	RP11-284M14.1	0	ncRNA_intronic
DBP	rs28628236	4	145269430	G	A	0.4036	-0.0100356	0.00172867	6.42168e-09	Top	145	RP11-361D14.2	157621	intergenic
DBP	rs10434099	4	148518051	A	C	0.4791	0.00948491	0.00169431	2.16734e-08	Top	146	RP11-752L20.5	2311	intergenic
DBP	rs4320118	4	151067763	A	G	0.2018	0.0116225	0.00206972	1.95996e-08	Top	147	DCLK2	0	intronic
DBP	rs13140296	4	156408950	G	A	0.4911	0.0120068	0.00170501	1.89363e-12	Secondary	148	MTND1P22	23974	intergenic
DBP	rs1842896	4	156511459	G	T	0.4702	-0.0149995	0.00169817	1.02104e-18	Secondary	148	RP13-487K5.1	72847	intergenic
DBP	rs111448145	4	156588978	A	C	0.2306	0.0121662	0.00201073	1.44264e-09	Secondary	148	GUCY1A3	0	UTR5
DBP	rs10019835	4	156633186	T	C	0.2018	0.0135207	0.00210506	1.33669e-10	Secondary	148	GUCY1A3	0	intronic
DBP	rs13139571	4	156645513	A	C	0.2584	-0.0226642	0.00199082	5.00578e-30	Top	148	GUCY1A3	0	intronic
DBP	rs17033513	4	156705026	T	C	0.1183	-0.0155688	0.00240435	9.46398e-11	Secondary	148	GUCY1B3	0	intronic
DBP	rs6819297	4	157031395	T	G	0.2793	0.0101153	0.0018202	2.74032e-08	Secondary	148	FTH1P21	103254	intergenic
DBP	rs1425486	4	157683685	T	C	0.3569	-0.012646	0.0018334	5.28906e-12	Top	149	PDGFC	0	UTR3
DBP	rs10069690	5	1279790	T	C	0.2763	0.0147928	0.00197384	6.65855e-14	Top	150	TERT	0	intronic
DBP	rs954767	5	3706050	C	A	0.2783	0.0140934	0.00194073	3.81614e-13	Top	151	IRX1	104532	intergenic
DBP	rs7713318	5	32686654	A	G	0.1481	-0.0151207	0.00240733	3.36168e-10	Secondary	152	NPR3	2521	intergenic
DBP	rs1458051	5	32689472	A	G	0.1988	-0.0194719	0.00205398	2.54005e-21	Secondary	152	NPR3	0	intronic
DBP	rs10053638	5	32760383	C	T	0.1014	0.0196156	0.0027282	6.48189e-13	Secondary	152	NPR3	0	intronic
DBP	rs113098876	5	32807386	C	T	0.05964	-0.0223455	0.00374674	2.46153e-09	Secondary	152	NPR3:AC026703.1	15566:15566	intergenic
DBP	rs12656497	5	32831939	T	C	0.4215	-0.0294016	0.00172716	5.5332e-65	Top	152	NPR3:AC026703.1	40119:40119	intergenic
DBP	rs146816907	5	32876210	A	G	0.02187	0.0241023	0.00437579	3.62729e-08	Secondary	152	CTD-2218G20.1	11885	intergenic
DBP	rs146345612	5	32882049	C	T	0.02386	-0.0392849	0.00499555	3.72152e-15	Secondary	152	CTD-2218G20.1	6046	intergenic
DBP	rs1494651	5	32940839	A	G	0.3151	0.0126696	0.00186075	9.83505e-12	Secondary	152	CTD-2066L21.3	0	ncRNA_intronic
DBP	rs10941043	5	33194751	G	T	0.3101	0.0121595	0.00186347	6.79237e-11	Secondary	152	CTD-2066L21.3	0	ncRNA_intronic
DBP	rs6875967	5	50878292	A	G	0.337	0.0127156	0.00177145	7.07127e-13	Top	153	CTD-2335O3.3	120368	intergenic
DBP	rs1664781	5	53276301	G	A	0.3032	-0.0121368	0.00183384	3.63509e-11	Top	154	ARL15	0	intronic
DBP	rs10054208	5	55688992	T	C	0.336	0.0109163	0.00176205	5.81952e-10	Top	155	HMGN1P17	11089	intergenic
DBP	rs66485956	5	55865045	T	C	0.1213	0.0139232	0.00253428	3.93088e-08	Secondary	155	AC022431.2	0	intronic
DBP	rs1035514	5	56037878	G	A	0.1332	-0.0149474	0.00256628	5.72692e-09	Secondary	155	AC008940.1	28747	intergenic
DBP	rs11738867	5	56372737	A	G	0.4473	-0.0099992	0.00169996	4.05247e-09	Secondary	155	RP11-101B14.4	4834	intergenic
DBP	rs331039	5	56452513	T	C	0.2505	0.010955	0.00189979	8.09873e-09	Secondary	155	Y_RNA	12421	intergenic
DBP	rs17735275	5	56558949	A	G	0.02584	0.026936	0.00448008	1.82788e-09	Secondary	155	GPBP1	0	UTR3
DBP	rs12515541	5	57095011	G	T	0.3976	-0.0108608	0.00173246	3.6336e-10	Secondary	156	RP11-772C9.1	47466	intergenic
DBP	rs13168168	5	57358305	T	G	0.06064	-0.0186543	0.00315503	3.36848e-09	Secondary	156	snoU13	7709	intergenic
DBP	rs1848510	5	57754005	A	G	0.3787	0.0117945	0.00176728	2.49194e-11	Top	156	PLK2	0	intronic
DBP	rs10062049	5	61553881	T	C	0.1312	0.0205602	0.00248259	1.21388e-16	Top	157	KIF2A	48107	intergenic
DBP	rs6889240	5	66320940	G	A	0.2435	-0.0114412	0.00193279	3.22872e-09	Top	158	MAST4	0	intronic
DBP	rs10066799	5	67708390	T	G	0.2803	0.0130027	0.00188687	5.53334e-12	Top	159	CTC-537E7.3	17863	intergenic
DBP	rs152130	5	68006898	G	A	0.2952	0.0111834	0.00186633	2.07028e-09	Secondary	159	CTC-340D7.1	121513	intergenic
DBP	rs2307111	5	75003678	C	T	0.3956	0.0159993	0.00174927	5.89605e-20	Top	160	POC5	0	exonic
DBP	rs4704514	5	77820081	T	C	0.2803	0.0104568	0.00187769	2.56255e-08	Top	161	LHFPL2	0	intronic
DBP	rs10042590	5	87773318	A	G	0.09145	-0.0209275	0.00300563	3.33646e-12	Top	162	CTC-498M16.4	0	ncRNA_intronic
DBP	rs17422386	5	87865825	A	G	0.04175	0.0240562	0.0042325	1.31819e-08	Secondary	162	LINC00461	0	ncRNA_intronic
DBP	rs62380354	5	89484911	C	A	0.09046	-0.0162177	0.00270843	2.12629e-09	Top	163	RP11-61G23.1	0	ncRNA_intronic
DBP	rs4489092	5	90420644	G	T	0.3708	0.00976373	0.00175562	2.67603e-08	Top	164	GPR98	0	intronic
DBP	rs77151571	5	91843369	C	T	0.03678	-0.0305654	0.00485511	3.064e-10	Secondary	165	RP11-133F8.2	0	ncRNA_intronic
DBP	rs7731530	5	91983354	C	A	0.327	-0.0125624	0.00183111	6.86021e-12	Top	165	RP11-133F8.2	0	ncRNA_intronic
DBP	rs42398	5	96120455	C	T	0.1471	-0.0161272	0.00240182	1.88625e-11	Secondary	166	ERAP1	0	intronic
DBP	rs55770741	5	96220087	C	T	0.4185	0.0119706	0.00170504	2.20694e-12	Top	166	CTD-2260A17.2:ERAP2	00:00:00	intronic
DBP	rs1871190	5	97953719	T	G	0.3419	0.0101016	0.00179459	1.81312e-08	Top	167	AC022142.1	21081	intergenic
DBP	rs11241305	5	114384417	A	C	0.4781	0.0144343	0.00169377	1.56822e-17	Top	168	RP11-438C19.2	16825	intergenic
DBP	rs450354	5	122465154	T	C	0.06958	-0.0230685	0.00333824	4.83289e-12	Secondary	169	PRDM6	0	intronic
DBP	rs1422278	5	122467417	T	G	0.1451	0.0220894	0.00244572	1.68796e-19	Secondary	169	PRDM6	0	intronic
DBP	rs665444	5	122476329	A	C	0.3996	-0.0103398	0.00171759	1.74482e-09	Secondary	169	PRDM6	0	intronic
DBP	rs6894334	5	122635365	A	G	0.325	0.0133831	0.00183357	2.9006e-13	Secondary	169	CEP120	45213	intergenic
DBP	rs1582931	5	122657199	A	G	0.498	0.0196077	0.00169545	6.21108e-31	Top	169	CEP120	23379	intergenic
DBP	rs72791747	5	122807072	T	G	0.05865	0.023501	0.0039044	1.75381e-09	Secondary	169	HMGB3P17	1948	intergenic
DBP	rs10052105	5	123035580	G	A	0.4344	0.0134714	0.00174215	1.05348e-14	Secondary	169	KRT18P16	62482	intergenic
DBP	rs17150778	5	123141745	C	T	0.1869	-0.0195293	0.00219632	6.01283e-19	Secondary	169	KRT18P16	168647	intergenic
DBP	rs6595477	5	123142372	G	A	0.327	0.0103967	0.00181989	1.11101e-08	Secondary	169	KRT18P16	169274	intergenic
DBP	rs17676242	5	127589648	A	G	0.07058	0.0174559	0.00293005	2.5608e-09	Secondary	170	FBN2	3952	intergenic
DBP	rs80097588	5	127729949	G	A	0.06064	0.019372	0.00353758	4.3493e-08	Secondary	170	FBN2	0	intronic
DBP	rs6892983	5	127845030	A	C	0.3708	0.0189604	0.00172596	4.49011e-28	Top	170	FBN2	0	intronic
DBP	rs157573	5	131614438	A	C	0.2356	0.013345	0.00210954	2.51568e-10	Secondary	171	P4HA2	0	intronic
DBP	rs736801	5	131833599	T	C	0.3489	-0.0142779	0.00175481	4.07083e-16	Top	171	IRF1	7108	intergenic
DBP	rs55747751	5	132397351	A	G	0.05964	-0.0200904	0.00310316	9.53237e-11	Secondary	171	HSPA4	0	intronic
DBP	rs4912840	5	141662480	A	G	0.164	-0.0136396	0.0023444	5.95691e-09	Secondary	172	SPRY4	27511	intergenic
DBP	rs7708525	5	141719093	T	C	0.2485	-0.0128027	0.00200185	1.60118e-10	Top	172	AC005592.2	0	ncRNA_intronic
DBP	rs3776299	5	142507651	A	G	0.4811	0.0118641	0.00171211	4.22247e-12	Top	173	ARHGAP26	0	intronic
DBP	rs9716164	5	147884668	T	C	0.4235	0.0096445	0.00171854	1.99967e-08	Secondary	174	HTR4	0	intronic
DBP	rs1800888	5	148206885	T	C	0.01789	0.0410175	0.00718465	1.13615e-08	Secondary	174	ADRB2	0	exonic
DBP	rs78909293	5	148335250	C	T	0.04771	-0.0292399	0.00409388	9.1763e-13	Secondary	174	SH3TC2	0	intronic
DBP	rs994446	5	148348395	A	G	0.1938	-0.0208186	0.00208765	2.01522e-23	Top	174	SH3TC2	0	intronic
DBP	rs113096032	5	148452317	C	T	0.01491	-0.0324021	0.00526651	7.62779e-10	Secondary	174	CTC-529P8.1	0	ncRNA_intronic
DBP	rs3117736	5	157462999	T	C	0.2455	0.0224	0.00191841	1.68372e-31	Secondary	175	CTB-47B8.4	42107	intergenic
DBP	rs17242471	5	157505115	A	G	0.1948	-0.0116081	0.00210029	3.25874e-08	Secondary	175	CTB-47B8.4	0	ncRNA_exonic
DBP	rs11743700	5	157532379	A	G	0.337	0.0149482	0.0017581	1.85608e-17	Secondary	175	CTB-47B8.4	26606	intergenic
DBP	rs113644149	5	157707795	A	G	0.0507	-0.0213512	0.00384291	2.76043e-08	Secondary	175	CTC-436K13.2	1973	intergenic
DBP	rs11960210	5	157817634	C	T	0.3618	-0.0235666	0.00176073	7.44852e-41	Top	175	RP11-542A14.1	33958	intergenic
DBP	rs62386479	5	157845025	A	G	0.05964	0.0270205	0.00320938	3.78993e-17	Secondary	175	RP11-542A14.1	6567	intergenic
DBP	rs2963452	5	157931833	C	T	0.3459	0.017556	0.00178415	7.5729e-23	Secondary	175	RP11-32D16.1	0	ncRNA_intronic
DBP	rs62384984	5	157953389	A	G	0.02286	-0.0336563	0.00534545	3.04949e-10	Secondary	175	RP11-32D16.1	0	ncRNA_intronic
DBP	rs33141	5	158098828	T	C	0.4165	0.00932481	0.00171039	4.9842e-08	Secondary	175	EBF1	24099	intergenic
DBP	rs147405800	5	158412406	T	G	0.02783	-0.0283545	0.00505462	2.02761e-08	Secondary	175	EBF1	0	intronic
DBP	rs36071027	5	158444274	T	C	0.3668	-0.0125927	0.0017699	1.11977e-12	Secondary	175	EBF1	0	intronic
DBP	rs114503346	5	172192350	T	C	0.05467	-0.0239463	0.00404279	3.15717e-09	Top	176	RP11-779O18.3	0	ncRNA_intronic
DBP	rs6897617	5	173301982	A	G	0.2853	-0.0196004	0.00186306	6.94469e-26	Top	177	CPEB4	13300	intergenic
DBP	rs28362590	5	176731452	G	T	0.2147	-0.0114995	0.00197453	5.74857e-09	Top	178	MXD3:PRELID1	00:00:00	intronic
DBP	rs2569882	6	1620147	C	T	0.4175	-0.0109238	0.00170816	1.60484e-10	Top	179	GMDS	3893	intergenic
DBP	rs61408836	6	17302857	T	C	0.2306	-0.0119599	0.00212459	1.80932e-08	Top	180	RBM24	8750	intergenic
DBP	rs35261542	6	20675792	A	C	0.2793	0.0114277	0.00191309	2.32319e-09	Top	181	CDKAL1	0	intronic
DBP	rs196051	6	22056131	G	A	0.3857	-0.0113215	0.00174871	9.53002e-11	Secondary	182	CASC15	0	ncRNA_intronic
DBP	rs6911827	6	22130601	T	C	0.4602	0.0127994	0.00170818	6.73223e-14	Top	182	CASC15	0	ncRNA_intronic
DBP	rs2744133	6	22392260	G	A	0.2813	-0.0137466	0.00189509	4.0528e-13	Secondary	182	RP3-404K8.2	74232	intergenic
DBP	rs215010	6	25385648	G	A	0.4443	-0.0131786	0.00170509	1.0842e-14	Secondary	183	LRRC16A	0	intronic
DBP	rs384340	6	25473413	G	A	0.34	0.0140358	0.00179306	4.9629e-15	Secondary	183	LRRC16A	0	intronic
DBP	rs72839085	6	25575053	C	A	0.1561	0.01525	0.00231456	4.43612e-11	Secondary	183	LRRC16A	0	intronic
DBP	rs79588470	6	25581366	C	T	0.04573	-0.0195082	0.00356435	4.42138e-08	Secondary	183	LRRC16A	0	intronic
DBP	rs4712955	6	25684279	A	G	0.4294	-0.0158173	0.00169841	1.24243e-20	Secondary	183	SCGN	0	intronic
DBP	rs3936052	6	25715534	G	A	0.4523	0.0136726	0.00171202	1.39145e-15	Secondary	183	HIST1H2AA	10756	intergenic
DBP	rs76376636	6	25916888	A	G	0.02584	0.0276958	0.00473277	4.85895e-09	Secondary	183	SLC17A2	0	intronic
DBP	rs1800562	6	26093141	A	G	0.04274	0.0341349	0.00324995	8.34915e-26	Secondary	183	HFE	0	exonic
DBP	rs198851	6	26104632	T	G	0.172	0.0365508	0.00238667	6.11359e-53	Top	183	HIST1H4C	113	downstream
DBP	rs74571768	6	26122547	A	G	0.1451	-0.0151117	0.00230812	5.8634e-11	Secondary	183	HIST1H2BC	0	intronic
DBP	rs112830226	6	26157403	C	A	0.1143	0.0214205	0.00298727	7.46617e-13	Secondary	183	HIST1H1E	59	upstream:downstream
DBP	rs9393700	6	26309380	A	G	0.4334	-0.0156052	0.00169767	3.85117e-20	Secondary	183	HIST1H3PS1	12723	intergenic
DBP	rs10484439	6	26309908	A	G	0.06859	-0.0259438	0.00281834	3.40569e-20	Secondary	183	HIST1H3PS1	12195	intergenic
DBP	rs143665311	6	26444168	T	C	0.2773	0.0187649	0.00193969	3.88295e-22	Secondary	183	BTN3A3	0	intronic
DBP	rs142880943	6	26561464	T	C	0.01789	0.0366273	0.00599822	1.01925e-09	Secondary	183	HMGN4	14981	intergenic
DBP	rs75018140	6	26610990	G	A	0.03181	0.0351732	0.00454178	9.60589e-15	Secondary	183	RP11-457M11.6	1140	intergenic
DBP	rs4358616	6	27432848	G	A	0.2863	0.0122762	0.00190187	1.08377e-10	Secondary	183	ZNF184	0	intronic
DBP	rs34864796	6	27459923	A	G	0.08052	-0.023419	0.00261786	3.69119e-19	Secondary	183	ZNF184	19025	intergenic
DBP	rs116008322	6	27835055	A	G	0.02783	0.0313717	0.00509846	7.59492e-10	Secondary	183	HIST1H1B	0	exonic
DBP	rs11966966	6	28655388	C	T	0.2237	-0.0229177	0.00193417	2.18167e-32	Secondary	183	LINC00533	38544	intergenic
DBP	rs3131857	6	29606794	T	C	0.4155	0.0110751	0.00175155	2.56523e-10	Secondary	183	SUMO2P1	2673	intergenic
DBP	rs35404844	6	33269881	G	T	0.0328	-0.0231473	0.00421522	3.98834e-08	Secondary	184	TAPBP	0	intronic
DBP	rs55642707	6	33606731	A	G	0.2147	-0.0126349	0.00202229	4.16167e-10	Secondary	184	ITPR3	0	intronic
DBP	rs4713650	6	33616828	C	T	0.3529	0.0112998	0.00176109	1.39566e-10	Secondary	184	ITPR3	0	intronic
DBP	rs115245297	6	34244132	C	T	0.02883	0.0280791	0.00409715	7.21506e-12	Top	184	RP11-513I15.6:NUDT3	3323:3323	intergenic
DBP	rs2004295	6	39154866	G	A	0.2455	0.0119947	0.0019177	3.98261e-10	Secondary	185	KCNK5	1882	intergenic
DBP	rs6918122	6	39188691	T	C	0.2545	-0.0128362	0.00201082	1.72983e-10	Top	185	KCNK5	0	intronic
DBP	rs56370893	6	39297885	A	G	0.05268	-0.0195485	0.0034798	1.93508e-08	Secondary	185	KIF6	0	UTR3
DBP	rs6912283	6	43364494	G	A	0.4662	0.0127039	0.00170542	9.39912e-14	Secondary	186	ZNF318	27277	intergenic
DBP	rs6905288	6	43758873	G	A	0.4036	-0.0160513	0.00171459	7.85574e-21	Top	186	VEGFA	4648	intergenic
DBP	rs9472135	6	43809802	C	T	0.3032	-0.0140416	0.00184756	2.95924e-14	Secondary	186	RP11-344J7.2	9691	intergenic
DBP	rs6458374	6	44181315	C	T	0.1809	-0.0142556	0.00212342	1.90027e-11	Secondary	186	RP1-302G2.5	3360	intergenic
DBP	rs78648104	6	50683009	C	T	0.1173	0.0221283	0.00293907	5.11218e-14	Secondary	187	TFAP2D	0	exonic
DBP	rs2439040	6	51443715	G	T	0.4294	-0.00978949	0.00171568	1.1573e-08	Secondary	187	RP3-335N17.2	20805	intergenic
DBP	rs481795	6	51568871	T	C	0.162	0.0155709	0.00232449	2.10369e-11	Secondary	187	PKHD1	0	intronic
DBP	rs9296668	6	51838263	G	A	0.4602	0.0165573	0.00169322	1.39073e-22	Top	187	PKHD1	0	intronic
DBP	rs62413470	6	55999537	A	G	0.1899	-0.0145736	0.00237436	8.36085e-10	Top	188	COL21A1	0	intronic
DBP	rs504691	6	72206620	A	C	0.4056	-0.010729	0.00172915	5.47763e-10	Top	189	RP1-288M22.2	38042	intergenic
DBP	rs1984195	6	79657391	A	G	0.4791	0.0163969	0.00170194	5.73165e-22	Top	190	PHIP	0	exonic
DBP	rs7753695	6	80818531	T	C	0.4632	0.00948234	0.00170621	2.73617e-08	Top	191	BCKDHB	0	intronic
DBP	rs16875357	6	85652904	G	T	0.2406	0.0109975	0.00198328	2.93831e-08	Top	192	RP3-435K13.1	23210	intergenic
DBP	rs3798293	6	97033370	G	A	0.2376	0.0128525	0.00205432	3.94094e-10	Top	193	FHL5	0	intronic
DBP	rs9496614	6	100613551	C	T	0.2396	-0.0120563	0.00198374	1.22028e-09	Top	194	RP3-344J20.1	11533	intergenic
DBP	rs9486212	6	106321833	G	A	0.09344	0.0151832	0.00273915	2.97236e-08	Top	195	RN7SKP211	30414	intergenic
DBP	rs195486	6	116224667	C	T	0.3509	-0.011158	0.00174429	1.58595e-10	Top	196	FRK	27644	intergenic
DBP	rs1534217	6	117519509	C	T	0.1213	0.0175574	0.00279646	3.41976e-10	Secondary	197	VGLL2	67211	intergenic
DBP	rs2693560	6	117523671	A	G	0.3489	-0.0139865	0.00175669	1.69448e-15	Top	197	VGLL2	63049	intergenic
DBP	rs13195478	6	117814437	A	G	0.2545	-0.0119166	0.0019825	1.84485e-09	Secondary	197	GOPC:DCBLD1	00:00:00	intronic
DBP	rs1630266	6	118612943	A	G	0.09046	0.0258408	0.00311661	1.11991e-16	Secondary	198	SLC35F1	0	intronic
DBP	rs11153730	6	118667522	C	T	0.4851	-0.0144108	0.00169478	1.84712e-17	Top	198	SLC35F1	28682	intergenic
DBP	rs6932373	6	121790990	A	G	0.3857	0.0110734	0.00173896	1.91765e-10	Top	199	RP1-172I22.1	8428	intergenic
DBP	rs76785130	6	121813835	G	A	0.01292	0.0366374	0.00609756	1.87215e-09	Secondary	199	RP1-172I22.1	12780	intergenic
DBP	rs2269579	6	122156413	G	A	0.1093	0.0156468	0.00283104	3.2597e-08	Secondary	199	HMGB3P18	22911	intergenic
DBP	rs4897173	6	126579388	A	G	0.1282	0.0189301	0.00260273	3.51088e-13	Secondary	200	PPP1R14BP5	0	ncRNA_exonic
DBP	rs13215166	6	127164360	G	A	0.4473	0.0293136	0.00170388	2.47689e-66	Top	200	RPS4XP9	159367	intergenic
DBP	rs77598707	6	127176330	T	C	0.02485	0.0262513	0.004451	3.68263e-09	Secondary	200	RPS4XP9	171337	intergenic
DBP	rs117319733	6	127257211	C	T	0.0666	-0.0202187	0.00337009	1.97976e-09	Secondary	200	RSPO3	182537	intergenic
DBP	rs17651529	6	127340068	C	T	0.2704	-0.0128145	0.00191453	2.18168e-11	Secondary	200	RSPO3	99680	intergenic
DBP	rs12192720	6	134195719	A	G	0.2903	-0.0103765	0.00187194	2.9709e-08	Top	201	RP3-323P13.2	0	ncRNA_intronic
DBP	rs9399136	6	135402339	C	T	0.2604	-0.0106818	0.00192852	3.04444e-08	Top	202	HBS1L	0	intronic
DBP	rs668459	6	139835689	C	T	0.4274	0.0105991	0.00171802	6.85702e-10	Top	203	RP11-12A2.3	41496	intergenic
DBP	rs13195550	6	143159284	T	C	0.3012	0.0123865	0.00181244	8.24932e-12	Top	204	HIVEP2	0	intronic
DBP	rs9399437	6	143636526	A	G	0.2525	0.0112547	0.00192868	5.36499e-09	Secondary	204	AIG1	0	intronic
DBP	rs7765526	6	147713764	A	G	0.4811	0.0107085	0.00169798	2.85252e-10	Top	205	RP11-361F15.2	2162	intergenic
DBP	rs145224529	6	150857029	T	C	0.01392	-0.0413184	0.00637053	8.82247e-11	Secondary	206	RP11-291C6.1	25592	intergenic
DBP	rs17080093	6	150997440	T	C	0.07952	-0.0457399	0.00329014	6.15217e-44	Top	206	PLEKHG1	0	intronic
DBP	rs6557086	6	151033086	C	T	0.499	0.0133204	0.00169455	3.81954e-15	Secondary	206	PLEKHG1	0	intronic
DBP	rs851966	6	151981210	G	A	0.4503	0.00940248	0.00170501	3.49556e-08	Secondary	207	ESR1	0	NA
DBP	rs9478282	6	152398669	T	C	0.1093	-0.0171395	0.00268886	1.83835e-10	Top	207	ESR1	0	intronic
DBP	rs9479509	6	153427265	A	G	0.3032	-0.0107602	0.00185455	6.55146e-09	Top	208	RGS17	0	intronic
DBP	rs9456648	6	161712235	T	C	0.3111	-0.0109857	0.0018089	1.25462e-09	Top	209	AGPAT4	17141	intergenic
DBP	rs12665161	6	163749986	A	G	0.4583	0.0109674	0.00170839	1.36515e-10	Top	210	PACRG	13461	intergenic
DBP	rs11961593	6	166164137	T	C	0.05567	-0.0295345	0.00339616	3.4249e-18	Top	211	PDE10A	0	intergenic
DBP	rs4709981	6	166179399	G	A	0.4831	0.0132476	0.00169227	4.94502e-15	Secondary	211	PDE10A:RP11-252P19.1	00:00:00	ncRNA_intronic
DBP	rs1322639	6	169587103	G	A	0.2256	0.013871	0.00203266	8.8498e-12	Top	212	RP11-417E7.2	4267	intergenic
DBP	rs12702443	7	1205806	T	C	0.4105	-0.0118485	0.0017302	7.48615e-12	Secondary	213	AC091729.9	902	downstream
DBP	rs17826049	7	1222859	T	G	0.05865	-0.0318498	0.00411922	1.05872e-14	Top	213	AC091729.9	17955	intergenic
DBP	rs3996330	7	2018823	C	A	0.4284	0.0120165	0.0017052	1.82827e-12	Secondary	214	MAD1L1	0	intronic
DBP	rs56145652	7	2489067	T	C	0.16	-0.0146785	0.00229534	1.60621e-10	Secondary	214	AC004840.9	1581	intergenic
DBP	rs2906152	7	2523003	G	A	0.3738	0.0175275	0.00175646	1.88547e-23	Top	214	GRIFIN	6474	intergenic
DBP	rs6979606	7	7258503	C	T	0.3509	-0.0112984	0.00173894	8.17829e-11	Secondary	215	C1GALT1	0	intronic
DBP	rs1468520	7	7290732	G	A	0.1809	0.0151493	0.00226794	2.39335e-11	Top	215	C1GALT1	2449	intergenic
DBP	rs13240040	7	14375977	G	A	0.2913	-0.0109891	0.00182908	1.87811e-09	Top	216	DGKB	0	intronic
DBP	rs818508	7	16719917	C	T	0.2078	0.0114021	0.00208165	4.31524e-08	Top	217	BZW2	0	intronic
DBP	rs11543651	7	18590659	C	T	0.2962	0.0107334	0.00180692	2.84672e-09	Top	218	HDAC9	0	intronic
DBP	rs13227860	7	22154454	A	G	0.3042	0.0135145	0.00189733	1.0568e-12	Top	219	RAPGEF5	3401	intergenic
DBP	rs960589	7	25823647	C	A	0.167	-0.0148757	0.00230593	1.1108e-10	Secondary	220	AC003090.1	33032	intergenic
DBP	rs896312	7	25935030	C	T	0.3111	-0.0139453	0.0017969	8.44264e-15	Top	220	CTD-2227E11.1	53246	intergenic
DBP	rs139539980	7	26015404	A	G	0.07157	-0.0183483	0.00317184	7.26172e-09	Secondary	220	MIR148A	25797	intergenic
DBP	rs62454420	7	27191804	G	A	0.0666	-0.0232972	0.00326487	9.62908e-13	Secondary	221	HOXA3:RP1-170O19.22:HOXA-AS3:RP1-170O19.23	0:0:0:0	ncRNA_intronic
DBP	rs3779456	7	27214557	C	T	0.4404	0.0103878	0.00171535	1.39731e-09	Secondary	221	RP1-170O19.20:HOXA10	00:00:00	intronic
DBP	rs3735533	7	27245893	T	C	0.06064	-0.0462283	0.0032303	1.87332e-46	Top	221	HOTTIP	0	ncRNA_exonic
DBP	rs17473424	7	27324369	A	G	0.09046	0.0258661	0.00277999	1.34764e-20	Secondary	221	RPL35P4	15071	intergenic
DBP	rs10245801	7	27394232	A	G	0.2346	-0.0135838	0.00208571	7.3772e-11	Secondary	221	AC004009.3	7229	intergenic
DBP	rs33916666	7	35306718	T	C	0.4672	0.0111892	0.00170234	4.93686e-11	Secondary	222	AC009531.2	7377	intergenic
DBP	rs342989	7	35467896	A	G	0.2097	0.0149874	0.00202466	1.33726e-13	Top	222	AC007652.1	67734	intergenic
DBP	rs73105827	7	45036785	T	G	0.1064	-0.0168826	0.00294522	9.91321e-09	Top	223	CCM2	2288	intergenic
DBP	rs17454517	7	50915776	G	A	0.4692	-0.0110708	0.00170162	7.71684e-11	Top	224	AC004920.2	4346	intergenic
DBP	rs1178979	7	72856430	C	T	0.1889	-0.0138973	0.00214735	9.68224e-11	Top	225	BAZ1B	0	UTR3
DBP	rs3807101	7	80393418	T	C	0.1223	-0.0159379	0.00257971	6.48436e-10	Top	226	SEMA3C	0	intronic
DBP	rs39281	7	89778489	A	G	0.495	0.0113048	0.0016954	2.59444e-11	Top	227	STEAP2-AS1	0	ncRNA_intronic
DBP	rs1947228	7	96461649	T	C	0.4374	-0.013564	0.00173495	5.36297e-15	Top	228	MARK2P10	25844	intergenic
DBP	rs7788746	7	99612405	G	T	0.3429	0.0152626	0.00179946	2.2181e-17	Top	229	ZKSCAN1	798	upstream
DBP	rs314376	7	100457356	G	A	0.4622	0.0126347	0.00169403	8.76059e-14	Secondary	229	SLC12A9	0	intronic
DBP	rs7797740	7	100618993	A	G	0.1332	0.0148442	0.0024791	2.12786e-09	Secondary	229	MUC12	0	intronic
DBP	rs12536606	7	107907875	T	C	0.2753	-0.0114968	0.00190534	1.59944e-09	Top	230	NRCAM	0	intronic
DBP	rs6466879	7	123276197	G	A	0.2962	0.0100582	0.00181007	2.74804e-08	Top	231	ASB15	0	intronic
DBP	rs11556924	7	129663496	T	C	0.3767	-0.016717	0.00175204	1.40789e-21	Top	232	RP11-306G20.1:ZC3HC1	00:00:00	exonic
DBP	rs3996352	7	130444934	G	A	0.4483	-0.0124758	0.00169486	1.82595e-13	Top	233	KLF14	26045	intergenic
DBP	rs13244567	7	131160688	T	G	0.3419	0.0132539	0.0017289	1.77273e-14	Top	234	MKLN1	0	intronic
DBP	rs75511781	7	131323710	G	A	0.05567	0.0326274	0.00427023	2.1613e-14	Secondary	234	AC093106.7	23000	intergenic
DBP	rs6957161	7	131361319	A	G	0.2406	0.011963	0.00192906	5.59442e-10	Secondary	234	AC093106.4	10701	intergenic
DBP	rs706160	7	134220597	A	G	0.4145	-0.0112964	0.00170857	3.80208e-11	Top	235	AKR1B10	0	intronic
DBP	rs141212865	7	139404666	C	A	0.2137	-0.0139033	0.00213734	7.77233e-11	Top	236	HIPK2	0	intronic
DBP	rs12703989	7	140238048	A	G	0.5	0.00958986	0.0016933	1.48393e-08	Top	237	DENND2A	0	intronic
DBP	rs3735318	7	149152906	G	A	0.4622	0.00943346	0.00169716	2.72312e-08	Top	238	ZNF777	0	exonic
DBP	rs58391005	7	150218137	A	G	0.2306	-0.0119259	0.00198478	1.87067e-09	Secondary	239	GIMAP7	0	UTR3
DBP	rs66743416	7	150449985	T	C	0.168	0.014572	0.00228671	1.85982e-10	Secondary	239	RP5-1051J4.4	0	ncRNA_intronic
DBP	rs741066	7	150500520	T	C	0.3549	0.0149017	0.00184177	5.92048e-16	Secondary	239	TMEM176A	0	exonic
DBP	rs4725383	7	150595998	G	T	0.3787	0.0161255	0.00175621	4.23292e-20	Secondary	239	AOC1	37405	intergenic
DBP	rs79043825	7	150618901	A	C	0.02982	0.0264867	0.0043497	1.1339e-09	Secondary	239	KCNH2	23147	intergenic
DBP	rs2888691	7	150629639	A	G	0.1272	-0.0178297	0.00235285	3.5114e-14	Secondary	239	KCNH2	12409	intergenic
DBP	rs3918226	7	150690176	T	C	0.09841	0.0550833	0.00310984	3.35405e-70	Top	239	NOS3	0	intronic
DBP	rs891511	7	150704843	A	G	0.335	-0.0237999	0.00180007	6.5761e-40	Secondary	239	NOS3	0	intronic
DBP	rs79684285	7	150719035	T	C	0.02386	-0.0275119	0.00486792	1.58887e-08	Secondary	239	ATG9B	0	intronic
DBP	rs76884999	7	150732649	T	C	0.0328	0.034494	0.00536617	1.29252e-10	Secondary	239	ABCB8	0	intronic
DBP	rs34765595	7	150870576	T	C	0.2932	0.0130516	0.00187021	2.97964e-12	Secondary	239	GBX1	0	intergenic
DBP	rs6464165	7	151413124	C	T	0.2982	0.0203103	0.00188255	3.8908e-27	Top	240	PRKAG2	0	intronic
DBP	rs12698354	7	155744734	A	G	0.3986	0.00960856	0.00170705	1.81517e-08	Top	241	AC021218.2	10591	intergenic
DBP	rs9638084	7	156311745	A	G	0.4155	0.0107683	0.00172982	4.81251e-10	Top	242	LINC01006	0	ncRNA_intronic
DBP	rs2442618	8	6379832	C	T	0.4404	0.0121023	0.00171129	1.5267e-12	Top	243	MCPH1:ANGPT2	00:00:00	intronic
DBP	rs17669452	8	8260079	A	G	0.1551	0.0136036	0.00234782	6.86716e-09	Secondary	244	CTA-398F10.1	12120	intergenic
DBP	rs7387360	8	8922464	T	C	0.4364	0.0137782	0.0017013	5.55853e-16	Secondary	244	ERI1	0	intergenic
DBP	rs10503380	8	9410495	T	C	0.2197	0.0128643	0.00196834	6.33449e-11	Secondary	244	RP11-375N15.2	2160	intergenic
DBP	rs7836718	8	10066119	G	A	0.2068	0.0116991	0.0019659	2.66449e-09	Secondary	244	MSRA	0	intronic
DBP	rs73195303	8	10200253	T	C	0.2425	-0.0125049	0.00200564	4.52155e-10	Secondary	244	MSRA	0	intronic
DBP	rs35091929	8	10693492	T	C	0.3907	0.0174466	0.00172942	6.23457e-24	Top	244	SOX7:SOX7:PINX1	00:00:00	intronic
DBP	rs73203495	8	11580334	G	A	0.1481	0.0131136	0.00227724	8.48323e-09	Secondary	244	GATA4	0	intronic
DBP	rs2645399	8	11609169	T	C	0.3728	-0.0119114	0.00177088	1.74083e-11	Secondary	244	GATA4	0	intronic
DBP	rs11998678	8	11830150	T	C	0.4513	0.0139095	0.00171749	5.55433e-16	Secondary	244	DEFB136	1295	intergenic
DBP	rs75902664	8	17427186	G	A	0.00994	0.0312274	0.0053161	4.25103e-09	Top	245	SLC7A2	0	UTR3
DBP	rs62503324	8	23400615	T	C	0.2515	0.0190291	0.00199344	1.34967e-21	Top	246	SLC25A37	0	intronic
DBP	rs6557876	8	25900675	T	C	0.2674	-0.0188544	0.00195318	4.76506e-22	Top	247	EBF2	0	intronic
DBP	rs62501779	8	25932777	G	A	0.2038	0.0110471	0.00201888	4.45315e-08	Secondary	247	EBF2	29863	intergenic
DBP	rs58429174	8	26011922	T	C	0.2843	-0.0127619	0.00192179	3.12347e-11	Secondary	247	RNA5SP258	17407	intergenic
DBP	rs77375686	8	26043622	G	A	0.1183	0.0192008	0.00269024	9.52407e-13	Secondary	247	RNA5SP258	49107	intergenic
DBP	rs7826601	8	26410379	A	C	0.2903	-0.0102225	0.00186366	4.13043e-08	Secondary	247	DPYSL2	0	intronic
DBP	rs17321041	8	26445194	T	C	0.06561	0.0212238	0.00347723	1.03664e-09	Secondary	247	DPYSL2	0	intronic
DBP	rs2979470	8	30288272	T	C	0.4851	0.00969077	0.0016925	1.0299e-08	Top	248	RBPMS	0	intronic
DBP	rs1906672	8	38130025	A	G	0.2445	0.0134095	0.00200323	2.17274e-11	Top	249	DDHD2:WHSC1L1	00:00:00	UTR3
DBP	rs10087280	8	49391836	G	A	0.1958	-0.0129748	0.00226147	9.6174e-09	Top	250	RP11-567J20.3	36575	intergenic
DBP	rs4873492	8	51947549	T	C	0.1769	0.0133999	0.00223943	2.18241e-09	Top	251	SNORA7	19823	intergenic
DBP	rs11778153	8	64503942	C	T	0.33	-0.0113809	0.0017763	1.48312e-10	Top	252	RP11-573J24.1	1975	intergenic
DBP	rs7817000	8	68919463	A	C	0.3042	0.010174	0.00184915	3.75523e-08	Top	253	PREX2	0	intronic
DBP	rs2891335	8	72481167	G	A	0.2545	0.0106459	0.00193723	3.89718e-08	Top	254	RP11-1102P16.1	0	NA
DBP	rs148401029	8	81386066	A	C	0.02883	-0.0283826	0.0045912	6.33141e-10	Top	255	Y_RNA	10729	intergenic
DBP	rs4739832	8	82812019	C	A	0.4284	-0.0124556	0.0017173	4.07552e-13	Top	256	RP11-354A14.1	0	ncRNA_intronic
DBP	rs1966150	8	90924846	T	C	0.4761	0.00955125	0.00170755	2.2247e-08	Top	257	OSGIN2	0	intronic
DBP	rs843078	8	92616140	G	A	0.4374	0.0100271	0.00171506	5.02117e-09	Top	258	RP11-122C21.1	0	ncRNA_intronic
DBP	rs6984240	8	95988381	C	T	0.4404	0.0102401	0.00169438	1.50758e-09	Secondary	259	NDUFAF6	0	intronic
DBP	rs11781001	8	96044076	A	G	0.1441	0.0143766	0.00233298	7.1671e-10	Top	259	NDUFAF6	0	intronic
DBP	rs2978098	8	101676675	C	A	0.4672	-0.0144643	0.0017094	2.63733e-17	Top	260	SNX31	1031	intergenic
DBP	rs142449193	8	102750597	T	C	0.05268	-0.0236651	0.0040389	4.64868e-09	Top	261	NCALD	0	intronic
DBP	rs2513877	8	103883630	A	G	0.2078	-0.0120931	0.00214941	1.84176e-08	Top	262	AZIN1:KB-1507C5.2	00:00:00	intronic
DBP	rs35783704	8	105966258	A	G	0.0994	-0.0199138	0.00277373	7.00154e-13	Secondary	263	RP11-127H5.1	0	intronic
DBP	rs2957468	8	106325360	A	G	0.3062	0.0129582	0.00179339	4.99062e-13	Top	263	RP11-127H5.1	0	intronic
DBP	rs722783	8	120442287	A	G	0.1839	-0.0182196	0.00203718	3.76948e-19	Top	264	RP11-775B15.2	0	ncRNA_intronic
DBP	rs13270541	8	124794849	A	G	0.2326	0.0113061	0.00206674	4.48758e-08	Top	265	FAM91A1	0	intronic
DBP	rs12114418	8	126521465	G	A	0.2386	0.0138871	0.00200971	4.84699e-12	Top	266	RP11-136O12.2	0	ncRNA_intronic
DBP	rs4330657	8	129364387	G	T	0.3638	-0.00964337	0.00176691	4.8219e-08	Top	267	RP11-89M16.1	53127	intergenic
DBP	rs7012866	8	135616959	G	T	0.4871	0.0123241	0.0016933	3.38424e-13	Top	268	ZFAT	0	intronic
DBP	rs11167005	8	141883156	C	T	0.4543	0.0126508	0.00171179	1.46419e-13	Top	269	PTK2	0	intronic
DBP	rs11167039	8	142245646	G	A	0.0835	0.0166191	0.00290878	1.1073e-08	Secondary	269	SLC45A4	0	intronic
DBP	rs34591516	8	142367087	T	C	0.05169	0.0289	0.00392495	1.79624e-13	Secondary	269	GPR20	0	exonic
DBP	rs36092215	8	142367246	A	G	0.03678	-0.0245568	0.00438059	2.07274e-08	Secondary	269	GPR20	0	exonic
DBP	rs12549801	8	142441642	A	G	0.2425	-0.0110958	0.00200542	3.14978e-08	Secondary	269	PTP4A3	21	downstream
DBP	rs7387891	8	143475927	G	A	0.3509	-0.0101646	0.00179309	1.43842e-08	Secondary	270	TSNARE1	0	intronic
DBP	rs3802230	8	143992864	C	A	0.4314	0.0151803	0.00170008	4.29161e-19	Top	270	GML:CYP11B2	00:00:00	UTR3
DBP	rs72693377	8	144966481	T	C	0.03579	-0.0244682	0.0041565	3.93922e-09	Top	271	EPPK1	13848	intergenic
DBP	rs1536608	9	223613	T	G	0.4781	0.00995127	0.00169697	4.515e-09	Top	272	DOCK8	0	intronic
DBP	rs12337056	9	628670	T	C	0.1571	0.0127597	0.00222084	9.16878e-09	Secondary	272	KANK1	0	intronic
DBP	rs12216886	9	2493751	G	T	0.1839	-0.012094	0.00214802	1.799e-08	Top	273	RP11-125B21.2	0	ncRNA_intronic
DBP	rs2151325	9	9351184	A	G	0.3479	0.0109087	0.00177146	7.36518e-10	Top	274	PTPRD	0	intronic
DBP	rs35287509	9	10594635	C	T	0.3131	0.0101596	0.00179109	1.40881e-08	Top	275	PTPRD	0	intronic
DBP	rs4615669	9	21818674	G	A	0.4135	0.0106064	0.00170405	4.83873e-10	Top	276	MTAP:RP11-145E5.5	00:00:00	intronic
DBP	rs41277065	9	35724448	A	G	0.1501	-0.0150992	0.00234737	1.25623e-10	Secondary	277	TLN1	0	intronic
DBP	rs7043204	9	35898768	G	A	0.1561	0.0150056	0.00238489	3.13552e-10	Secondary	277	HRCT1	7420	intergenic
DBP	rs79284865	9	35906519	A	G	0.2147	-0.0140418	0.00202797	4.3896e-12	Top	277	HRCT1	0	exonic
DBP	rs11141731	9	89888472	T	C	0.1928	-0.0118375	0.00201913	4.55514e-09	Top	278	SNORA26	12971	intergenic
DBP	rs7043304	9	112358150	C	T	0.1441	-0.0161896	0.00240274	1.60607e-11	Secondary	279	PALM2	44917	intergenic
DBP	rs12555129	9	112760293	T	G	0.2157	-0.0157699	0.00213593	1.54602e-13	Secondary	279	PALM2-AKAP2:AKAP2	00:00:00	intronic
DBP	rs7855526	9	113147855	G	T	0.3052	0.0101455	0.00181285	2.18805e-08	Secondary	279	SVEP1	0	intronic
DBP	rs10980408	9	113249071	C	T	0.03181	0.0349697	0.00455312	1.58616e-14	Top	279	SVEP1	0	intronic
DBP	rs10759697	9	117172307	A	G	0.4702	0.0121629	0.0016934	6.84209e-13	Top	280	DFNB31	0	intronic
DBP	rs1035272	9	119308102	G	T	0.09344	-0.0161399	0.00283576	1.25877e-08	Secondary	281	ASTN2:RP11-264C15.2	00:00:00	ncRNA_exonic
DBP	rs1861881	9	119312256	T	G	0.3161	0.0107321	0.00182225	3.87384e-09	Top	281	ASTN2:RP11-264C15.2	00:00:00	ncRNA_intronic
DBP	rs1266009	9	128192316	G	A	0.4463	-0.0130682	0.00170698	1.92209e-14	Top	282	MAPKAP1	7355	intergenic
DBP	rs507666	9	136149399	A	G	0.1859	-0.0261725	0.00218056	3.44078e-33	Top	283	ABO	0	ncRNA_intronic
DBP	rs6271	9	136522274	T	C	0.06064	-0.0382224	0.00325704	8.4016e-32	Secondary	283	DBH:DBH-AS1	00:00:00	exonic
DBP	rs11145807	9	139520789	A	G	0.4125	0.0141041	0.00174365	6.02297e-16	Top	284	RP11-251M1.1	22272	intergenic
DBP	rs11252324	10	4124568	T	G	0.07256	-0.0219647	0.00317373	4.49131e-12	Top	285	RP11-433J20.1	0	ncRNA_intronic
DBP	rs10906391	10	13523937	T	C	0.3469	0.0118217	0.0018194	8.16148e-11	Top	286	BEND7	0	intronic
DBP	rs2497793	10	18342172	C	T	0.2286	0.0113932	0.00200293	1.28315e-08	Secondary	287	SLC39A12	9950	intergenic
DBP	rs76304369	10	18359213	T	C	0.01193	0.0425676	0.00754295	1.6676e-08	Secondary	287	SLC39A12	26991	intergenic
DBP	rs75699707	10	18359294	A	G	0.01889	-0.030787	0.00528616	5.74288e-09	Secondary	287	SLC39A12	27072	intergenic
DBP	rs7917532	10	18373902	T	C	0.4622	0.0116915	0.00169742	5.66507e-12	Secondary	287	SLC39A12	41680	intergenic
DBP	rs10740993	10	18442482	T	C	0.4761	0.0207021	0.00170512	6.39579e-34	Secondary	287	CACNB2	0	intronic
DBP	rs11012877	10	18466378	A	G	0.1024	0.0267253	0.00291885	5.38022e-20	Secondary	287	CACNB2	0	intronic
DBP	rs7087598	10	18468505	T	C	0.3002	-0.0105902	0.00184803	1.00111e-08	Secondary	287	CACNB2	0	intronic
DBP	rs61278674	10	18481737	G	A	0.07753	0.0197902	0.00289431	8.05101e-12	Secondary	287	CACNB2	0	intronic
DBP	rs1779209	10	18514561	T	C	0.3121	0.0155565	0.00188202	1.38691e-16	Secondary	287	CACNB2	0	intronic
DBP	rs10828399	10	18553968	G	A	0.4602	0.0102236	0.00169363	1.5748e-09	Secondary	287	CACNB2	0	intronic
DBP	rs17610275	10	18621630	G	T	0.07853	-0.0256752	0.00325293	2.95129e-15	Secondary	287	CACNB2	0	intronic
DBP	rs11014084	10	18692597	G	A	0.2127	0.0118223	0.00211881	2.4092e-08	Secondary	287	CACNB2	0	intronic
DBP	rs112133583	10	18695681	T	C	0.01988	-0.0283648	0.00493927	9.31726e-09	Secondary	287	CACNB2	0	intronic
DBP	rs7070847	10	18726054	A	G	0.2724	-0.0314184	0.00187747	7.36223e-63	Top	287	CACNB2	0	intronic
DBP	rs7923191	10	18727901	G	A	0.1938	0.0198507	0.0020865	1.8373e-21	Secondary	287	CACNB2	0	intronic
DBP	rs72786098	10	18729855	A	G	0.0169	-0.030583	0.00477495	1.50481e-10	Secondary	287	CACNB2	0	intronic
DBP	rs116936375	10	18737135	A	G	0.04374	-0.0278424	0.00430511	9.97711e-11	Secondary	287	CACNB2	0	intronic
DBP	rs4748475	10	18790980	A	G	0.4911	0.012362	0.00169231	2.77692e-13	Secondary	287	CACNB2	0	intronic
DBP	rs1168587	10	27928326	A	G	0.4453	0.0111828	0.00170621	5.59601e-11	Secondary	288	MKX	33477	intergenic
DBP	rs2815477	10	28003559	C	T	0.1998	-0.0124827	0.00215608	7.05928e-09	Secondary	288	MKX	0	intronic
DBP	rs11596400	10	28245420	G	A	0.4652	0.0122289	0.00170695	7.82603e-13	Top	288	ARMC4	0	intronic
DBP	rs1265842	10	28924901	T	C	0.4891	0.0103407	0.00169311	1.01208e-09	Top	289	WAC	12859	intergenic
DBP	rs2478835	10	30317949	T	C	0.4254	-0.0096451	0.00171584	1.89613e-08	Top	290	KIAA1462	0	exonic
DBP	rs76164690	10	32590362	G	T	0.1233	0.0143147	0.00242898	3.78554e-09	Top	291	EPC1	0	intronic
DBP	rs34130368	10	48411796	T	G	0.1173	-0.0180939	0.00263408	6.45875e-12	Top	292	GDF2	1295	intergenic
DBP	rs4948550	10	60588553	T	C	0.3091	-0.0104128	0.00190489	4.59399e-08	Top	293	BICC1	0	exonic
DBP	rs10761530	10	62390726	T	C	0.4911	0.0111426	0.00169219	4.55806e-11	Secondary	294	ANK3	0	intronic
DBP	rs4147152	10	63216707	G	A	0.4125	0.0159973	0.00174656	5.22294e-20	Secondary	294	RP11-809M12.1	0	ncRNA_intronic
DBP	rs11595927	10	63420128	T	C	0.3201	0.0126226	0.00184501	7.83728e-12	Secondary	294	C10orf107	2590	intergenic
DBP	rs72831343	10	63515681	G	T	0.1292	-0.0465727	0.00243139	8.83248e-82	Top	294	C10orf107	0	intronic
DBP	rs2588917	10	63524979	A	C	0.4533	0.0137307	0.00170275	7.39429e-16	Secondary	294	C10orf107	0	intronic
DBP	rs12247913	10	63576349	G	A	0.09543	-0.0178961	0.00283706	2.82737e-10	Secondary	294	RP11-491H19.1	0	ncRNA_intronic
DBP	rs7075349	10	64427649	G	A	0.328	-0.0104755	0.00179541	5.39257e-09	Secondary	295	ZNF365	0	intronic
DBP	rs2236295	10	64564892	T	G	0.3678	-0.0194427	0.00172765	2.21744e-29	Top	295	RP11-436D10.3:ADO	00:00:00	exonic
DBP	rs7090758	10	65335315	C	T	0.4642	0.0142898	0.00169488	3.42188e-17	Secondary	295	REEP3	0	intronic
DBP	rs4746139	10	75407649	C	A	0.1332	0.0170625	0.00244233	2.82576e-12	Top	296	SYNPO2L	0	exonic
DBP	rs7098414	10	82214586	A	C	0.2664	0.010721	0.00191108	2.02437e-08	Top	297	TSPAN14	0	intronic
DBP	rs11593126	10	95743087	G	A	0.06163	0.0202141	0.00321639	3.28495e-10	Secondary	298	PLCE1	10658	intergenic
DBP	rs7070115	10	95900004	G	A	0.4354	0.0178728	0.00171775	2.35856e-25	Secondary	298	PLCE1	0	intronic
DBP	rs1858611	10	95970547	C	T	0.2962	-0.0137508	0.00194048	1.37753e-12	Secondary	298	PLCE1	0	intronic
DBP	rs11187835	10	96017583	T	C	0.06958	0.0238406	0.00333152	8.30217e-13	Secondary	298	PLCE1	0	intronic
DBP	rs11187838	10	96038686	A	G	0.4553	-0.0263737	0.001708	8.63327e-54	Top	298	PLCE1	0	intronic
DBP	rs2077218	10	96071561	G	A	0.2048	-0.0151744	0.00200173	3.43834e-14	Secondary	298	PLCE1	0	intronic
DBP	rs4110517	10	96650328	A	G	0.2217	-0.0130696	0.00208017	3.32264e-10	Secondary	298	RP11-400G3.3	7227	intergenic
DBP	rs12358530	10	97021876	G	A	0.08549	0.018341	0.00280113	5.84205e-11	Secondary	298	PDLIM1	0	intronic
DBP	rs603424	10	102075479	A	G	0.1968	0.0164934	0.00222869	1.35682e-13	Secondary	299	PKD2L1	0	intronic
DBP	rs575338	10	102127492	A	G	0.1571	-0.0138538	0.00241575	9.7624e-09	Secondary	299	SCD	2900	intergenic
DBP	rs2996303	10	102403682	A	G	0.04672	-0.0217817	0.00329875	4.02866e-11	Secondary	299	HIF1AN	83926	intergenic
DBP	rs1006545	10	102553647	G	T	0.1064	-0.0344196	0.00267766	8.13001e-38	Secondary	299	PAX2	0	intronic
DBP	rs11190730	10	102621414	T	C	0.2634	-0.0108651	0.00195203	2.60572e-08	Secondary	299	PAX2	31715	intergenic
DBP	rs72846661	10	102643265	A	G	0.06064	0.0250456	0.00387007	9.69703e-11	Secondary	299	Y_RNA	23665	intergenic
DBP	rs3802725	10	102673063	T	G	0.4483	-0.011121	0.00170739	7.34605e-11	Secondary	299	FAM178A	0	UTR3
DBP	rs10883618	10	103117653	A	G	0.3827	0.01013	0.00175652	8.06625e-09	Secondary	299	BTRC	0	intronic
DBP	rs72845603	10	103835807	C	T	0.0338	-0.0249042	0.00403837	6.96462e-10	Secondary	299	HPS6	8014	intergenic
DBP	rs7917772	10	104487443	G	A	0.3439	-0.0168923	0.00175046	4.90788e-22	Secondary	299	SFXN2	0	UTR3
DBP	rs4917992	10	104786313	A	G	0.3171	0.0149505	0.00183618	3.88221e-16	Secondary	299	CNNM2	0	intronic
DBP	rs72843990	10	104846312	T	C	0.01789	-0.0301087	0.00498188	1.50672e-09	Secondary	299	CNNM2:NT5C2	00:00:00	UTR3
DBP	rs11191580	10	104906211	C	T	0.08748	-0.0484882	0.0030821	9.10114e-56	Top	299	NT5C2	0	intronic
DBP	rs79780963	10	104952499	T	C	0.0338	-0.0458749	0.00301491	2.76906e-52	Secondary	299	NT5C2	0	intronic
DBP	rs12268602	10	105293517	G	T	0.06759	-0.0189818	0.00337233	1.81581e-08	Secondary	299	NEURL1	0	intronic
DBP	rs7084783	10	105324170	G	A	0.4503	-0.0104797	0.00169311	6.03177e-10	Secondary	299	NEURL1	0	intronic
DBP	rs12243196	10	105375357	A	G	0.1004	0.0171075	0.00299896	1.16701e-08	Secondary	299	SH3PXD2A	0	intronic
DBP	rs1076814	10	105517583	T	C	0.4662	-0.0120929	0.0016926	9.02901e-13	Secondary	299	SH3PXD2A	0	intronic
DBP	rs4918065	10	105617578	C	T	0.2555	-0.0125506	0.00195292	1.3052e-10	Secondary	299	SH3PXD2A	2276	intergenic
DBP	rs911547	10	105639421	G	A	0.1561	0.0187039	0.00241059	8.55724e-15	Secondary	299	RP11-541N10.3	0	ncRNA_exonic
DBP	rs628480	10	106014467	G	A	0.02187	0.0303228	0.00544624	2.58195e-08	Secondary	299	GSTO1	0	intronic
DBP	rs7081664	10	106279429	T	C	0.00994	0.0412996	0.00674407	9.13467e-10	Secondary	299	RP11-127O4.3	39396	intergenic
DBP	rs191784289	10	106894942	T	C	0.00497	0.0649607	0.00773862	4.68437e-17	Secondary	299	SORCS3	0	intronic
DBP	rs111777102	10	111965826	T	C	0.07256	0.0198096	0.003415	6.60116e-09	Top	300	MXI1	1536	intergenic
DBP	rs11196549	10	115707298	A	G	0.0497	0.0401721	0.00418952	8.91917e-22	Secondary	301	NHLRC2	30344	intergenic
DBP	rs180940	10	115722411	A	G	0.335	-0.0185492	0.00180414	8.54513e-25	Secondary	301	NHLRC2	45457	intergenic
DBP	rs11196597	10	115788094	A	G	0.1213	0.0166869	0.00249406	2.22162e-11	Secondary	301	ADRB1	15711	intergenic
DBP	rs2484294	10	115792062	G	A	0.3221	-0.0296879	0.00191185	2.22945e-54	Top	301	ADRB1	11743	intergenic
DBP	rs17875473	10	115800294	T	C	0.07753	0.0223798	0.00300991	1.04287e-13	Secondary	301	ADRB1	3511	intergenic
DBP	rs68122733	10	115831533	G	A	0.166	-0.0196397	0.00224356	2.06269e-18	Secondary	301	ADRB1	24865	intergenic
DBP	rs143854972	10	115843445	A	G	0.0666	0.0269347	0.00361973	9.98577e-14	Secondary	301	RNU6-709P	27727	intergenic
DBP	rs11196627	10	115845762	C	T	0.3698	0.0112861	0.00173474	7.72095e-11	Secondary	301	RNU6-709P	25410	intergenic
DBP	rs72842207	10	121433675	T	C	0.2177	-0.0195789	0.00205985	2.00068e-21	Top	302	BAG3	0	intronic
DBP	rs11592107	10	122968964	A	G	0.3012	0.0116428	0.00183039	2.00653e-10	Top	303	LINC01153	23483	intergenic
DBP	rs7088128	10	124216410	G	A	0.1312	0.0146058	0.00255846	1.13756e-08	Top	304	ARMS2	0	intronic
DBP	rs9419374	10	133729749	A	G	0.3936	0.0108158	0.00177115	1.01723e-09	Top	305	PPP2R2D	18205	intergenic
DBP	rs7912273	10	134358050	T	C	0.1759	0.012701	0.00223339	1.29378e-08	Secondary	306	INPP5A	0	intronic
DBP	rs1133400	10	134459388	G	A	0.2137	0.012532	0.00208175	1.74496e-09	Top	306	INPP5A	0	exonic
DBP	rs28570096	11	1616088	T	C	0.326	0.0129297	0.00183039	1.61873e-12	Secondary	307	KRTAP5-AS1	0	ncRNA_intronic
DBP	rs145422110	11	1830431	T	C	0.01889	0.0471127	0.00678993	3.95954e-12	Secondary	307	AC139143.2	5105	intergenic
DBP	rs56014530	11	1876157	A	G	0.333	0.0208708	0.00183439	5.41206e-30	Secondary	307	LSP1	0	intronic
DBP	rs569550	11	1887068	G	T	0.4135	0.0255039	0.00175376	6.52808e-48	Top	307	LSP1:AC051649.12	00:00:00	ncRNA_intronic
DBP	rs73413011	11	1941481	C	T	0.2078	-0.0145058	0.0020228	7.43791e-13	Secondary	307	TNNT3:AC051649.1	00:00:00	ncRNA_exonic
DBP	rs112492	11	1989274	G	A	0.2773	-0.0123544	0.00194483	2.11955e-10	Secondary	307	MRPL23	0	intronic
DBP	rs217230	11	2015507	G	A	0.4344	0.0134844	0.0017178	4.16598e-15	Secondary	307	AC051649.6	807	downstream
DBP	rs74048200	11	2120298	G	A	0.09344	0.0181116	0.00305509	3.06018e-09	Secondary	307	IGF2	30043	intergenic
DBP	rs17224476	11	4673788	A	G	0.1173	0.0149085	0.00268905	2.95414e-08	Top	308	OR51E1	0	exonic
DBP	rs2178152	11	8056799	G	A	0.2734	0.0119126	0.00194753	9.54945e-10	Secondary	309	TUB	0	intronic
DBP	rs4315061	11	8247020	T	C	0.4881	0.01129	0.00169573	2.7774e-11	Top	309	LMO1	0	intronic
DBP	rs7925000	11	8708989	T	G	0.2425	0.0116533	0.00197998	3.96666e-09	Secondary	309	RPL27A	0	UTR3
DBP	rs10743086	11	8774923	A	G	0.2107	-0.0124007	0.00208794	2.86431e-09	Secondary	309	ST5	0	intronic
DBP	rs77307969	11	9681095	T	C	0.02783	0.0319999	0.00496435	1.1488e-10	Secondary	310	RP11-16F15.2	850	upstream
DBP	rs360153	11	9762274	T	C	0.4026	-0.0208019	0.00171587	7.95476e-34	Secondary	310	SWAP70	0	intronic
DBP	rs4243951	11	9856524	A	G	0.2465	-0.0181286	0.00199344	9.5321e-20	Secondary	310	SBF2	0	intronic
DBP	rs10160763	11	10238173	G	T	0.4125	0.0129763	0.0017137	3.67275e-14	Secondary	310	SBF2	0	intronic
DBP	rs10840378	11	10273128	T	C	0.2147	0.026378	0.00216509	3.81388e-34	Top	310	SBF2	0	intronic
DBP	rs3814700	11	10324658	C	T	0.07256	-0.0232454	0.00314097	1.35463e-13	Secondary	310	RP11-351I24.1	0	ncRNA_intronic
DBP	rs2241489	11	10647702	A	G	0.4622	0.0104214	0.00169297	7.47549e-10	Secondary	310	MRVI1	0	exonic
DBP	rs2098839	11	10676987	T	C	0.3221	0.0163828	0.00179658	7.58851e-20	Secondary	310	MRVI1	0	intronic
DBP	rs10832013	11	13295353	G	T	0.2873	-0.0142945	0.00183601	6.93781e-15	Top	311	ARNTL	2845	intergenic
DBP	rs7479680	11	14154711	C	A	0.1421	0.0162218	0.00241268	1.77366e-11	Secondary	312	SPON1	0	ncRNA_intronic
DBP	rs10832300	11	14788963	G	A	0.4404	0.0121619	0.00172203	1.63459e-12	Top	312	PDE3B	0	intronic
DBP	rs34315049	11	16216688	C	T	0.09245	0.0165489	0.00260616	2.15405e-10	Secondary	313	SOX6	0	intronic
DBP	rs10832586	11	16304089	C	A	0.1909	0.0291466	0.00210892	1.9149e-43	Top	313	SOX6	0	intronic
DBP	rs7926335	11	16917869	T	C	0.2893	0.0171153	0.0019086	3.03434e-19	Secondary	313	PLEKHA7	0	intronic
DBP	rs7928810	11	17372443	C	A	0.3608	0.0132728	0.00173888	2.29361e-14	Secondary	313	NCR3LG1	829	upstream
DBP	rs11026586	11	22515533	A	G	0.07157	0.0269605	0.00331171	3.92166e-16	Top	314	RP11-34N19.1	0	ncRNA_intronic
DBP	rs28850910	11	27291960	A	G	0.2962	-0.0131929	0.00181364	3.48323e-13	Secondary	315	RP11-1L12.3	50299	intergenic
DBP	rs4367908	11	27346979	T	C	0.08748	0.0162444	0.00292362	2.7562e-08	Secondary	315	CCDC34	5394	intergenic
DBP	rs10835186	11	27500267	G	A	0.2813	0.0122832	0.00192241	1.66449e-10	Secondary	315	RP11-159H22.2	0	ncRNA_intronic
DBP	rs117571072	11	27636059	C	A	0.02783	-0.0254901	0.00460603	3.12866e-08	Secondary	315	BDNF-AS	0	ncRNA_intronic
DBP	rs962369	11	27734420	C	T	0.2823	-0.0158414	0.00185418	1.30079e-17	Top	315	BDNF:RP11-587D21.4	00:00:00	ncRNA_intronic
DBP	rs2585810	11	28483787	A	G	0.3618	0.0114905	0.00177718	1.00917e-10	Secondary	315	RP11-22P4.1	0	ncRNA_intronic
DBP	rs919045	11	31111810	C	T	0.4066	-0.0112321	0.00175267	1.46868e-10	Secondary	316	DCDC1	0	intronic
DBP	rs61879810	11	31821467	A	G	0.1372	0.0153081	0.00236048	8.86401e-11	Top	316	PAX6	0	intronic
DBP	rs2130474	11	46185344	G	A	0.4891	0.0106708	0.0016977	3.26949e-10	Secondary	317	RP11-702F3.3	8153	intergenic
DBP	rs75290815	11	47197153	T	C	0.06958	0.0270076	0.00335179	7.77732e-16	Secondary	317	ARFGAP2	0	intronic
DBP	rs10838702	11	47410888	T	G	0.3757	0.0224142	0.00173907	5.21776e-38	Top	317	RP11-750H9.5	0	ncRNA_intronic
DBP	rs7945911	11	47672605	A	G	0.1421	-0.0204584	0.0023787	7.92714e-18	Secondary	317	MTCH2	8429	intergenic
DBP	rs7113438	11	47687885	T	G	0.05964	0.0210498	0.0037611	2.18449e-08	Secondary	317	AGBL2	0	intronic
DBP	rs12280469	11	48701823	G	A	0.1193	-0.0223693	0.0024767	1.68681e-19	Secondary	317	OR4A44P	51777	intergenic
DBP	rs2078134	11	49128599	A	G	0.175	0.0172993	0.00220372	4.15885e-15	Secondary	317	RP11-107P7.2	3708	intergenic
DBP	rs4468343	11	50196585	T	C	0.1322	0.0166889	0.00257617	9.28268e-11	Secondary	317	RP11-347H15.6	9139	intergenic
DBP	rs10901911	11	50282774	T	C	0.167	-0.0173367	0.00222506	6.61721e-15	Secondary	317	RP11-574M7.1	0	ncRNA_intronic
DBP	rs11246486	11	51292160	T	C	0.1282	-0.0205902	0.00255328	7.37027e-16	Secondary	317	AC110283.1	28065	intergenic
DBP	rs11228953	11	55042898	T	G	0.1223	-0.0197287	0.00252372	5.39625e-15	Top	318	RP11-72M10.4	4024	intergenic
DBP	rs7927898	11	56195905	T	C	0.2684	-0.0135223	0.00187874	6.13031e-13	Secondary	318	OR5R1	10196	intergenic
DBP	rs509564	11	57448117	T	C	0.2396	0.0139271	0.00202425	5.98011e-12	Top	319	ZDHHC5	0	intronic
DBP	rs7927966	11	58376276	T	C	0.2505	-0.0146784	0.00197244	9.93543e-14	Top	320	ZFP91:ZFP91-CNTF	00:00:00	intronic
DBP	rs71460589	11	60889640	T	C	0.03579	-0.0235858	0.00409335	8.31302e-09	Secondary	321	CD5	0	intronic
DBP	rs7125196	11	61272565	C	T	0.1133	-0.0359078	0.00262728	1.59181e-42	Top	321	MIR4488	3502	intergenic
DBP	rs35927325	11	63882495	T	C	0.07157	0.0207549	0.00352937	4.08727e-09	Top	322	MACROD1:FLRT1	00:00:00	intronic
DBP	rs3741380	11	65349063	A	G	0.4881	0.00994758	0.00169577	4.46176e-09	Secondary	323	EHBP1L1	0	exonic
DBP	rs2306363	11	65405600	T	G	0.1988	-0.0248051	0.00209659	2.69374e-32	Top	323	SIPA1	0	UTR5
DBP	rs112437639	11	65531612	A	G	0.02386	-0.0394703	0.00608841	8.99935e-11	Secondary	323	RP11-770G2.2	0	ncRNA_intronic
DBP	rs679147	11	65644363	A	G	0.339	0.0100889	0.00180706	2.36295e-08	Secondary	323	CTSW	2916	intergenic
DBP	rs36027301	11	67809268	T	C	0.0497	-0.0220114	0.00362906	1.31694e-09	Top	324	TCIRG1	0	exonic
DBP	rs1685696	11	68011092	G	A	0.2286	0.0115254	0.00201724	1.10701e-08	Secondary	324	C11orf24	17710	intergenic
DBP	rs3019757	11	68889779	G	A	0.3082	-0.0100262	0.00181042	3.05855e-08	Secondary	325	RP11-554A11.7	13216	intergenic
DBP	rs11605229	11	69075538	T	C	0.1064	-0.0230244	0.00274183	4.56287e-17	Top	325	MYEOV	0	intergenic
DBP	rs12806952	11	69263864	T	C	0.4692	-0.0100961	0.00169471	2.56235e-09	Secondary	325	AP000439.2	4352	intergenic
DBP	rs875106	11	70005641	G	A	0.4851	0.0122437	0.0016938	4.88203e-13	Top	326	ANO1	0	intronic
DBP	rs504217	11	72006086	T	C	0.09145	0.025657	0.00325806	3.40943e-15	Top	327	CLPB	0	intronic
DBP	rs2298807	11	73068571	C	T	0.2018	-0.0114892	0.00205673	2.32152e-08	Top	328	ARHGEF17	0	intronic
DBP	rs7115331	11	76218590	G	T	0.2773	0.0119813	0.00187293	1.58363e-10	Top	329	C11orf30	0	intronic
DBP	rs60143695	11	77637570	C	T	0.09841	0.0158407	0.00271567	5.44146e-09	Secondary	330	INTS4	0	intronic
DBP	rs2450128	11	77940075	A	G	0.1769	-0.0140044	0.00234159	2.22159e-09	Top	330	GAB2	0	intronic
DBP	rs1255528	11	95299962	G	A	0.1889	-0.0154002	0.00215486	8.88642e-13	Top	331	RP11-338H14.1	69244	intergenic
DBP	rs6590793	11	100424060	A	G	0.4811	-0.0096817	0.00170271	1.30005e-08	Secondary	332	RN7SL222P	88648	intergenic
DBP	rs744036	11	100444523	T	C	0.3201	0.0101683	0.00182431	2.49221e-08	Secondary	332	RN7SL222P	68185	intergenic
DBP	rs61908725	11	100522799	G	T	0.2525	0.0119126	0.00191874	5.34786e-10	Secondary	332	RN7SL222P	9794	intergenic
DBP	rs1216744	11	100573092	T	C	0.2346	0.0139768	0.00197033	1.30623e-12	Secondary	332	ARHGAP42	0	intronic
DBP	rs604723	11	100610546	T	C	0.2584	-0.0363976	0.00189549	3.54886e-82	Top	332	ARHGAP42	0	intronic
DBP	rs2018159	11	100707348	A	G	0.1759	-0.0174157	0.00217408	1.14163e-15	Secondary	332	ARHGAP42	0	intronic
DBP	rs60579219	11	107096729	A	C	0.04473	-0.0214927	0.00370763	6.75531e-09	Secondary	333	RP11-382M14.1	48472	intergenic
DBP	rs4754196	11	107096777	G	A	0.4642	0.0146972	0.00169471	4.23247e-18	Top	333	RP11-382M14.1	48520	intergenic
DBP	rs11608122	11	111535105	T	C	0.3151	0.0116513	0.0019162	1.19855e-09	Top	334	SIK2	0	intronic
DBP	rs1945385	11	116094920	G	T	0.341	-0.0112412	0.00185786	1.44292e-09	Top	335	snoU13	96140	intergenic
DBP	rs7116797	11	116707338	A	G	0.1272	0.0172303	0.00270448	1.87782e-10	Top	336	APOA1:APOA1-AS	00:00:00	ncRNA_intronic
DBP	rs12790943	11	120058623	T	C	0.4463	-0.00941774	0.00171354	3.88333e-08	Top	337	TRIM29	2385	intergenic
DBP	rs12574332	11	122521123	T	C	0.1103	0.0191876	0.00257881	1.00306e-13	Top	338	UBASH3B	5259	intergenic
DBP	rs4421757	11	122610115	A	G	0.4573	0.00926223	0.00169351	4.51972e-08	Secondary	338	UBASH3B	0	intronic
DBP	rs4936099	11	130280725	C	A	0.3628	-0.0149329	0.0017287	5.70973e-18	Top	339	ADAMTS8	0	intronic
DBP	rs10491964	12	2500431	A	G	0.2932	0.0123405	0.00190087	8.46904e-11	Top	340	CACNA1C	0	intronic
DBP	rs11055034	12	12890626	A	C	0.2873	-0.0127617	0.00188714	1.35648e-11	Top	341	APOLD1	0	intronic
DBP	rs28444248	12	15259020	T	C	0.1839	0.0136887	0.00225425	1.26e-09	Top	342	RERG	1696	intergenic
DBP	rs10841225	12	19559790	C	A	0.4742	-0.0110309	0.00169189	7.03798e-11	Secondary	343	AEBP2	0	intronic
DBP	rs1010064	12	20000315	C	A	0.1819	-0.0131491	0.00218359	1.72524e-09	Secondary	343	RP11-405A12.2	0	ncRNA_intronic
DBP	rs139711468	12	20091985	A	G	0.01093	-0.0282777	0.00498794	1.43447e-08	Secondary	343	RP11-405A12.2	0	ncRNA_intronic
DBP	rs17310240	12	20147892	T	C	0.2316	0.0121958	0.00197809	7.02884e-10	Secondary	343	RP11-405A12.2	0	ncRNA_intronic
DBP	rs10743353	12	20199962	C	T	0.2883	-0.0292661	0.00187999	1.21636e-54	Top	343	RP11-664H17.1	0	ncRNA_intronic
DBP	rs2417849	12	20276513	T	C	0.3926	0.0133523	0.001769	4.42251e-14	Secondary	343	CTC-465D4.1	0	ncRNA_intronic
DBP	rs73075659	12	20373541	G	A	0.3072	-0.0234819	0.00179199	3.1311e-39	Secondary	343	CTC-465D4.1	90793	intergenic
DBP	rs17375682	12	20424229	G	A	0.2028	-0.0184242	0.002008	4.49753e-20	Secondary	343	RP11-284H19.1	90436	intergenic
DBP	rs10842709	12	26475243	G	T	0.3151	-0.0141924	0.00179279	2.44567e-15	Top	344	RP11-283G6.4:RP11-513G19.1	00:00:00	ncRNA_intronic
DBP	rs7965392	12	42540280	A	G	0.3907	0.0102613	0.00173795	3.54262e-09	Top	345	GXYLT1	1598	intergenic
DBP	rs11168228	12	48150951	G	A	0.3042	-0.0121617	0.00186086	6.33932e-11	Secondary	346	RAPGEF3:SLC48A1	00:00:00	intronic
DBP	rs11168244	12	48202941	T	C	0.2157	-0.0164856	0.00199718	1.52661e-16	Top	346	HDAC7	0	intronic
DBP	rs61917655	12	48210787	T	C	0.1143	0.0204709	0.0028061	2.98308e-13	Secondary	346	HDAC7	0	intronic
DBP	rs74484931	12	49611304	G	A	0.02684	0.0250993	0.00455243	3.51983e-08	Top	347	TUBA1C	0	intergenic
DBP	rs12372344	12	50348359	C	T	0.1799	0.0135874	0.00212001	1.46377e-10	Secondary	348	AQP2:RP11-469H8.6	00:00:00	ncRNA_intronic
DBP	rs7967705	12	50511408	T	C	0.3996	0.0253365	0.00174244	6.67687e-48	Top	348	COX14:RP4-605O3.4	00:00:00	ncRNA_intronic
DBP	rs61926181	12	50767037	A	G	0.0338	-0.0420214	0.00440608	1.46824e-21	Secondary	348	FAM186A	0	intronic
DBP	rs73096874	12	51194005	G	A	0.07157	0.0165498	0.00298099	2.82797e-08	Secondary	348	ATF1	0	intronic
DBP	rs76637716	12	51355243	A	G	0.05865	-0.0225783	0.00368982	9.41237e-10	Secondary	348	HIGD1C	0	intronic
DBP	rs7298485	12	53325562	C	T	0.4294	0.00973202	0.00172453	1.66822e-08	Secondary	349	KRT8	0	intronic
DBP	rs7304594	12	53441607	C	T	0.2773	-0.0155308	0.0018714	1.04989e-16	Top	349	RP11-983P16.4:TENC1	00:00:00	ncRNA_intronic
DBP	rs7134440	12	53450097	T	C	0.07853	0.0212453	0.00307301	4.7279e-12	Secondary	349	TENC1	0	intronic
DBP	rs6580970	12	54434277	T	C	0.3002	-0.0159272	0.00185842	1.03223e-17	Top	350	HOXC4	0	intronic
DBP	rs7137749	12	57098040	T	C	0.3718	0.0128408	0.00175575	2.60198e-13	Top	351	NACA	8171	intergenic
DBP	rs75567496	12	57934124	A	G	0.02584	-0.0315104	0.0046384	1.09535e-11	Secondary	351	DCTN2	0	intronic
DBP	rs10437954	12	58003922	G	A	0.09344	0.0190493	0.00291178	6.0638e-11	Secondary	351	ARHGEF25	40	upstream:downstream
DBP	rs7959649	12	67783108	T	C	0.2614	0.0110952	0.001974	1.90245e-08	Top	352	NTAN1P3	34943	intergenic
DBP	rs521033	12	69951428	G	A	0.1441	0.0168568	0.00246474	7.96404e-12	Top	353	FRS2	0	intronic
DBP	rs2601006	12	69979517	T	C	0.325	-0.0116832	0.00178411	5.81245e-11	Secondary	353	CCT2	0	UTR5
DBP	rs1689468	12	70380258	G	A	0.4135	-0.0111964	0.00171306	6.32315e-11	Secondary	353	RP11-611E13.2	0	ncRNA_intronic
DBP	rs112766646	12	70453864	G	A	0.173	0.0136722	0.00237759	8.9017e-09	Secondary	353	RP11-611E13.2	0	ncRNA_intronic
DBP	rs7963801	12	79685226	T	C	0.4195	-0.0101878	0.00171364	2.7622e-09	Top	354	SYT1	0	intronic
DBP	rs17353559	12	89617720	A	G	0.2724	0.0107337	0.00182141	3.79048e-09	Secondary	355	RP11-13A1.3	0	ncRNA_intronic
DBP	rs10506965	12	89775029	T	G	0.4394	-0.00961364	0.00170014	1.562e-08	Secondary	355	RP11-1109F11.5	8892	intergenic
DBP	rs2681485	12	90025622	G	A	0.3807	-0.0281653	0.00172504	6.31137e-60	Top	355	ATP2B1	0	intronic
DBP	rs149731397	12	90037398	A	G	0.01093	0.0462464	0.00731891	2.63676e-10	Secondary	355	ATP2B1	0	intronic
DBP	rs77746315	12	90060095	T	C	0.02883	-0.0271798	0.00422894	1.30054e-10	Secondary	355	ATP2B1	0	intronic
DBP	rs12812760	12	90093194	A	G	0.07753	0.020366	0.00333321	9.9622e-10	Secondary	355	ATP2B1	0	intronic
DBP	rs11105383	12	90107306	C	T	0.1332	-0.0293777	0.00233621	2.89916e-36	Secondary	355	LINC00936	938	downstream
DBP	rs139834937	12	90206264	C	A	0.02684	-0.0328667	0.00460765	9.81525e-13	Secondary	355	RNU6-148P	58334	intergenic
DBP	rs11105429	12	90231778	C	T	0.2575	0.0196698	0.00189688	3.41079e-25	Secondary	355	RP11-654D12.2	44663	intergenic
DBP	rs112591226	12	90431828	A	C	0.0169	-0.0325392	0.00559667	6.09883e-09	Secondary	355	RP11-654D12.2	48761	intergenic
DBP	rs11108209	12	96109855	C	T	0.09344	0.0175028	0.00290985	1.79875e-09	Top	356	NTN4	0	intronic
DBP	rs7134060	12	96717095	A	G	0.4523	-0.00983648	0.00170155	7.43085e-09	Top	357	CDK17	0	intronic
DBP	rs11112529	12	105841801	T	C	0.3867	-0.00958653	0.00174284	3.78667e-08	Top	358	C12orf75	51925	intergenic
DBP	rs78235098	12	109969175	T	C	0.03579	0.0291443	0.00447018	7.04361e-11	Secondary	359	UBE3B	0	intronic
DBP	rs61942582	12	110803794	A	G	0.06561	-0.0208741	0.00319099	6.08735e-11	Secondary	359	RN7SL769P	5242	intergenic
DBP	rs117252984	12	111071548	T	C	0.02883	0.0371718	0.00486615	2.19163e-14	Secondary	359	TCTN1:HVCN1	00:00:00	intronic
DBP	rs850518	12	111219440	A	C	0.3976	0.0141505	0.00173253	3.14747e-16	Secondary	359	PPP1CC	38695	intergenic
DBP	rs78887867	12	111451763	A	G	0.06958	-0.0228101	0.00349319	6.58281e-11	Secondary	359	CUX2	20064	intergenic
DBP	rs7314285	12	111522026	G	T	0.06561	-0.0210903	0.00333369	2.50918e-10	Secondary	359	CUX2	0	intronic
DBP	rs7963641	12	111716718	A	G	0.1819	-0.0286329	0.00219857	9.00496e-39	Secondary	359	CUX2	0	intronic
DBP	rs17627481	12	111777482	A	G	0.04573	-0.033736	0.00387933	3.42726e-18	Secondary	359	CUX2	0	intronic
DBP	rs144152836	12	111888808	C	T	0.00497	-0.0375415	0.00663857	1.55796e-08	Secondary	359	SH2B3	0	UTR3
DBP	rs78209549	12	111926255	G	T	0.06064	-0.0295436	0.00328127	2.18201e-19	Secondary	359	ATXN2	0	intronic
DBP	rs139891589	12	111968478	T	C	0.03976	-0.0266374	0.00403397	4.02138e-11	Secondary	359	ATXN2	0	intronic
DBP	rs653178	12	112007756	C	T	0.4662	0.0465202	0.00170394	4.06753e-164	Top	359	ATXN2	0	intronic
DBP	rs117532831	12	112037450	A	G	0.1093	-0.0217923	0.00292759	9.78656e-14	Secondary	359	ATXN2:RP11-686G8.2	00:00:00	ncRNA_intronic
DBP	rs73207624	12	112674718	T	C	0.02286	0.0299918	0.00444208	1.46069e-11	Secondary	359	HECTD4	0	intronic
DBP	rs6489836	12	112736504	T	C	0.09543	-0.0312291	0.00285696	8.20493e-28	Secondary	359	HECTD4	0	intronic
DBP	rs112732885	12	112943340	C	T	0.07256	-0.0222829	0.00306627	3.67287e-13	Secondary	359	PTPN11	0	intronic
DBP	rs2891403	12	113137572	A	G	0.2853	0.0236551	0.0018859	4.33603e-36	Secondary	359	RPH3A	0	intronic
DBP	rs4766650	12	113156423	A	G	0.1481	-0.0139913	0.00238356	4.35976e-09	Secondary	359	RPH3A	0	intronic
DBP	rs11067280	12	115190601	A	G	0.3171	0.0100568	0.00181136	2.82289e-08	Secondary	360	RP4-601P9.2	0	ncRNA_intronic
DBP	rs7977406	12	115359424	A	G	0.2913	-0.0179226	0.00184474	2.58939e-22	Secondary	360	RP4-601P9.1	149767	intergenic
DBP	rs35468	12	115530788	A	C	0.1213	0.0161682	0.00248483	7.67848e-11	Secondary	360	RP11-25E2.1	12829	intergenic
DBP	rs77042120	12	115542322	T	C	0.08946	0.0178366	0.00301105	3.14719e-09	Secondary	360	RP11-25E2.1	24363	intergenic
DBP	rs2216475	12	115544823	C	A	0.2058	-0.0162754	0.00209667	8.32789e-15	Secondary	360	RP11-25E2.1	26864	intergenic
DBP	rs35429	12	115555867	G	A	0.3976	-0.0251369	0.00173696	1.8262e-47	Top	360	RP11-25E2.1	37908	intergenic
DBP	rs2384606	12	115685671	C	T	0.4811	-0.00997716	0.00169221	3.7257e-09	Secondary	360	RP11-116D17.2	15303	intergenic
DBP	rs10850526	12	115934758	A	G	0.3231	-0.018976	0.00184544	8.43722e-25	Secondary	360	RP11-1028N23.3	72710	intergenic
DBP	rs7962526	12	116015145	C	T	0.2227	0.0123803	0.00199046	4.97681e-10	Secondary	360	RP11-1028N23.3:RP11-1028N23.2	00:00:00	ncRNA_intronic
DBP	rs11067763	12	116198341	G	A	0.09443	-0.0203524	0.00280241	3.80154e-13	Secondary	360	RP11-110L15.1	0	ncRNA_intronic
DBP	rs3898618	12	120813921	C	T	0.05368	0.0246796	0.00369748	2.47735e-11	Top	361	RPS27P25	4429	intergenic
DBP	rs2708101	12	121487632	T	C	0.494	0.00931378	0.00170266	4.49686e-08	Top	362	OASL	10586	intergenic
DBP	rs75596315	12	122520112	T	C	0.09245	0.015359	0.0026025	3.59919e-09	Secondary	363	MLXIP	0	intronic
DBP	rs139779037	12	122522165	T	C	0.4364	-0.01392	0.00169454	2.12848e-16	Top	363	MLXIP	0	intronic
DBP	rs1727311	12	123660716	T	G	0.2157	-0.0182325	0.00211782	7.3631e-18	Top	364	MPHOSPH9	0	intronic
DBP	rs1271309	12	124820705	A	G	0.1431	-0.017907	0.00229854	6.67042e-15	Top	365	NCOR2	0	intronic
DBP	rs682681	13	22294062	T	C	0.34	-0.0137317	0.00179558	2.04928e-14	Top	366	FGF9	15424	intergenic
DBP	rs685926	13	22427160	C	T	0.4046	-0.0101991	0.00173535	4.17017e-09	Secondary	366	LINC00424	19748	intergenic
DBP	rs55641580	13	25257917	T	C	0.1352	0.0161974	0.00255083	2.15507e-10	Top	367	ATP12A	0	intronic
DBP	rs9508495	13	30146201	C	T	0.2604	0.0183856	0.00198351	1.87469e-20	Top	368	SLC7A1	0	intronic
DBP	rs9532243	13	32191408	A	C	0.4443	0.0126916	0.00169269	6.48596e-14	Top	369	RXFP2	122265	intergenic
DBP	rs7321872	13	38246607	G	A	0.2724	0.0109418	0.00192387	1.2902e-08	Top	370	TRPC4	0	intronic
DBP	rs56256111	13	41478963	A	G	0.1282	0.0168632	0.00241996	3.20664e-12	Top	371	TPTE2P5	0	ncRNA_intronic
DBP	rs4942031	13	41889497	A	G	0.2028	-0.0137663	0.00225412	1.01429e-09	Secondary	371	NAA16	0	intronic
DBP	rs2812224	13	50731245	T	C	0.1918	0.0129064	0.00220681	4.96283e-09	Secondary	372	DLEU1	0	intergenic
DBP	rs3118904	13	51100097	A	G	0.3429	0.010867	0.00177112	8.47942e-10	Secondary	372	DLEU1:RP11-175B12.2	00:00:00	ncRNA_exonic
DBP	rs9526707	13	51489186	A	G	0.327	-0.0114798	0.0018115	2.34057e-10	Top	372	RNASEH2B	0	intronic
DBP	rs9563529	13	58316637	T	G	0.1938	0.0115113	0.00209964	4.19378e-08	Top	373	PCDH17	13191	intergenic
DBP	rs3861113	13	72364382	A	C	0.07952	0.0194289	0.00309254	3.33175e-10	Top	374	DACH1	0	intronic
DBP	rs78474310	13	73826901	G	A	0.03976	0.0228762	0.00408495	2.14207e-08	Top	375	RNY1P8	25503	intergenic
DBP	rs1215469	13	80707408	A	C	0.2197	-0.0127382	0.00201448	2.56031e-10	Top	376	SPRY2	202702	intergenic
DBP	rs17268915	13	97983789	G	A	0.3002	-0.0112568	0.00183634	8.78629e-10	Top	377	MBNL2	0	intronic
DBP	rs650724	13	110804809	A	G	0.1074	-0.0172587	0.00291434	3.18097e-09	Secondary	378	COL4A1	0	exonic
DBP	rs7992790	13	110910714	A	G	0.2087	-0.012747	0.00213156	2.22984e-09	Secondary	378	COL4A1	0	intronic
DBP	rs4773140	13	110954237	A	G	0.2555	-0.0123724	0.00197396	3.66119e-10	Top	378	COL4A1	0	intronic
DBP	rs12323265	13	111014716	A	G	0.4215	-0.0104321	0.00171997	1.31707e-09	Secondary	378	COL4A2	0	intronic
DBP	rs13379029	13	114458064	G	A	0.4871	-0.0120185	0.00174795	6.16701e-12	Secondary	379	LINC00552	4001	intergenic
DBP	rs7321688	13	115000365	A	C	0.2575	0.0145139	0.00200641	4.69762e-13	Top	379	CDC16	0	UTR5
DBP	rs17880989	14	23313633	A	G	0.01988	0.0354822	0.00545028	7.50703e-11	Top	380	MMP14	0	exonic
DBP	rs1950500	14	24830850	T	C	0.2843	0.0129989	0.00186067	2.82595e-12	Top	381	NFATC4	4028	intergenic
DBP	rs2273171	14	31381351	C	T	0.4632	0.00933923	0.00169367	3.5035e-08	Top	382	STRN3	0	exonic
DBP	rs8904	14	35871217	A	G	0.3907	0.00979367	0.0017617	2.70964e-08	Secondary	383	NFKBIA	0	UTR3
DBP	rs7155504	14	36158828	C	T	0.08449	-0.0208229	0.00300649	4.33003e-12	Top	383	RALGAPA1	0	intronic
DBP	rs72683923	14	50735947	C	T	0.01292	-0.0479097	0.00588244	3.80775e-16	Top	384	L2HGDH	0	exonic
DBP	rs3783412	14	50856641	G	A	0.4612	-0.0101233	0.00169595	2.38589e-09	Secondary	384	CDKL1	0	intronic
DBP	rs7161281	14	53350479	A	G	0.2962	-0.0109955	0.00186798	3.9488e-09	Secondary	385	FERMT2	0	intronic
DBP	rs35413927	14	53420358	G	A	0.3171	0.01224	0.00183752	2.71693e-11	Top	385	FERMT2	1204	intergenic
DBP	rs117500469	14	53428839	A	G	0.02883	-0.0228869	0.00402935	1.34648e-08	Secondary	385	FERMT2	9685	intergenic
DBP	rs7160041	14	60703989	T	C	0.2167	-0.0111949	0.00200015	2.18052e-08	Top	386	CTD-2184C24.2	2849	intergenic
DBP	rs11158678	14	67987543	C	T	0.4105	-0.00932263	0.00170797	4.80692e-08	Secondary	387	TMEM229B	0	intronic
DBP	rs12436622	14	68021786	T	C	0.1521	-0.0136678	0.002348	5.84786e-09	Top	387	PLEKHH1	0	intronic
DBP	rs57786342	14	69260028	A	G	0.2157	0.0133417	0.00209354	1.85624e-10	Top	388	ZFP36L1	0	UTR5
DBP	rs227426	14	70456664	G	T	0.4453	-0.0105631	0.0017061	5.96466e-10	Top	389	SMOC1	0	intronic
DBP	rs2239268	14	72469591	G	A	0.328	-0.0103506	0.00184807	2.13407e-08	Top	390	RGS6	0	intronic
DBP	rs4903064	14	73279420	C	T	0.2416	-0.0137188	0.00199645	6.3487e-12	Top	391	DPF3	0	intronic
DBP	rs7151887	14	100184783	A	G	0.2187	0.0109498	0.00196508	2.51579e-08	Top	392	CYP46A1	0	intronic
DBP	rs8014182	14	103859962	T	C	0.1243	-0.0183109	0.00249992	2.39663e-13	Top	393	MARK3	0	intronic
DBP	rs35339837	14	103910983	A	G	0.3519	0.00970119	0.00175589	3.29623e-08	Secondary	393	MARK3	0	intronic
DBP	rs34161718	14	104620193	T	C	0.2425	-0.0116668	0.00200418	5.84223e-09	Secondary	393	KIF26A	0	intronic
DBP	rs10873612	15	26105602	C	T	0.4115	0.0100306	0.00172641	6.2436e-09	Top	394	ATP10A	0	intronic
DBP	rs11070245	15	40317792	T	G	0.4682	-0.0122453	0.00170467	6.80056e-13	Top	395	EIF2AK4	0	intronic
DBP	rs2925345	15	41311799	T	C	0.4891	0.0177383	0.00169667	1.39327e-25	Top	396	INO80:RP11-540O11.4	00:00:00	ncRNA_intronic
DBP	rs11635991	15	41749391	G	A	0.1372	-0.0197109	0.00243518	5.76419e-16	Secondary	396	RTF1	0	intronic
DBP	rs112593659	15	41915753	C	A	0.0825	0.0183258	0.00300861	1.12113e-09	Secondary	396	MGA	0	intronic
DBP	rs4924570	15	41974660	C	T	0.4016	0.015671	0.00175202	3.73464e-19	Secondary	396	MGA	0	intronic
DBP	rs2927071	15	43919081	C	T	0.2793	0.0128129	0.00189753	1.45416e-11	Top	397	STRC	0	intronic
DBP	rs11854184	15	49293194	A	C	0.2018	0.0121529	0.00205462	3.32004e-09	Top	398	SECISBP2L	0	exonic
DBP	rs113631817	15	66827783	A	G	0.2286	0.0111024	0.00201547	3.61695e-08	Secondary	399	ZWILCH	0	intronic
DBP	rs61608816	15	66864975	T	C	0.3598	-0.0137246	0.00179055	1.78825e-14	Secondary	399	LCTL	6657	intergenic
DBP	rs59256765	15	66924477	A	G	0.2962	-0.0118859	0.00184862	1.27917e-10	Secondary	399	RP11-321F6.1	0	intronic
DBP	rs12911761	15	66943985	T	C	0.3877	0.0135581	0.00171871	3.05859e-15	Top	399	RP11-321F6.1	0	intronic
DBP	rs11853359	15	71621524	A	G	0.3529	-0.0150904	0.00179575	4.33606e-17	Top	400	THSD4	0	intronic
DBP	rs61653296	15	74557817	G	A	0.2256	0.0130981	0.00211957	6.42591e-10	Secondary	401	CCDC33	0	intronic
DBP	rs7182844	15	74673971	T	C	0.161	0.0177882	0.00241855	1.91067e-13	Secondary	401	CYP11A1	13889	intergenic
DBP	rs34419559	15	75077580	T	C	0.05964	0.0245523	0.00360062	9.173e-12	Secondary	401	CSK	0	intronic
DBP	rs11636952	15	75114322	T	C	0.3698	0.0374419	0.00184604	1.84377e-91	Top	401	LMAN1L:RP11-414J4.2	00:00:00	ncRNA_intronic
DBP	rs139190144	15	75188506	T	C	0.03579	0.0322699	0.00487832	3.71646e-11	Secondary	401	MPI	0	exonic
DBP	rs112133483	15	75233040	G	T	0.07952	0.024861	0.00338858	2.18887e-13	Secondary	401	COX5A	2530	intergenic
DBP	rs75985113	15	75379312	T	C	0.09443	0.016388	0.00294855	2.72881e-08	Secondary	401	PPCDC	0	NA
DBP	rs8040372	15	75450557	A	G	0.4066	0.0117391	0.00176406	2.84114e-11	Secondary	401	RPL36AP45	28434	intergenic
DBP	rs62012629	15	79070351	A	C	0.2803	-0.0161743	0.0019266	4.64954e-17	Top	402	ADAMTS7	0	intronic
DBP	rs2627316	15	81042816	G	A	0.4612	0.0148448	0.00170478	3.09988e-18	Top	403	ABHD17C	0	intronic
DBP	rs983353	15	82186535	G	A	0.3121	0.010159	0.00184505	3.66958e-08	Top	404	RP11-499F3.2	23068	intergenic
DBP	rs11259905	15	83949751	C	A	0.1879	-0.0117994	0.00209684	1.83106e-08	Top	405	RP11-382A20.4:BNC1	00:00:00	ncRNA_intronic
DBP	rs7171498	15	86244247	T	C	0.4533	-0.0108952	0.0017094	1.84579e-10	Top	406	AKAP13	0	intronic
DBP	rs78550103	15	90027296	A	G	0.168	-0.0167979	0.00238889	2.04076e-12	Top	407	RHCG	0	intronic
DBP	rs56340611	15	91407618	C	T	0.06262	-0.0320296	0.00380996	4.21381e-17	Secondary	408	FURIN	4203	intergenic
DBP	rs7497304	15	91429176	T	G	0.3191	0.0344756	0.00182923	3.11081e-79	Top	408	FES	0	intronic
DBP	rs12904445	15	91480010	A	C	0.0835	-0.0236118	0.00296408	1.63932e-15	Secondary	408	UNC45A	0	intronic
DBP	rs1060206	15	92708550	T	C	0.2545	-0.0110432	0.00189726	5.86362e-09	Top	409	SLCO3A1:RP11-152L20.3:RP11-24J19.1	00:00:00	ncRNA_intronic
DBP	rs150127333	15	95299397	A	G	0.05467	0.021933	0.00385075	1.22816e-08	Secondary	410	CTD-2576F9.1	99305	intergenic
DBP	rs12906962	15	95312071	C	T	0.3459	0.0218505	0.00181229	1.78499e-33	Top	410	CTD-2576F9.1	86631	intergenic
DBP	rs4984496	15	96635898	T	G	0.3439	0.0158139	0.00179555	1.28249e-18	Top	411	RP11-236L14.1	28242	intergenic
DBP	rs2246769	15	96767651	C	T	0.2068	0.012998	0.00207364	3.65223e-10	Secondary	411	NR2F2-AS1	0	ncRNA_intronic
DBP	rs34981499	15	100170012	A	G	0.17	-0.0134404	0.00224368	2.09374e-09	Top	412	MEF2A	0	intronic
DBP	rs9932866	16	706067	A	G	0.3767	0.0107143	0.00176806	1.36192e-09	Top	413	WDR90:LA16c-349E10.1	00:00:00	ncRNA_exonic
DBP	rs55662859	16	2052806	A	G	0.1004	0.0162995	0.00287935	1.50641e-08	Secondary	414	ZNF598	0	intronic
DBP	rs28698483	16	2080571	C	T	0.3459	0.0173438	0.00181187	1.04526e-21	Top	414	SLC9A3R2	0	intronic
DBP	rs11876	16	2088312	T	C	0.2097	-0.0123422	0.00215104	9.59343e-09	Secondary	414	SLC9A3R2	0	UTR3
DBP	rs139982960	16	2115033	C	T	0.04871	0.020667	0.00338441	1.01828e-09	Secondary	414	TSC2	0	intronic
DBP	rs149048921	16	2116313	A	G	0.02584	0.0356798	0.00585753	1.12021e-09	Secondary	414	TSC2	0	intronic
DBP	rs2240075	16	3535540	G	A	0.2753	0.0139759	0.00190498	2.19206e-13	Secondary	415	NAA60:NAA60:LA16c-306E5.3	00:00:00	ncRNA_intronic
DBP	rs12447497	16	3944629	A	G	0.4414	-0.00959368	0.00171675	2.29336e-08	Secondary	415	CREBBP	13901	intergenic
DBP	rs72762705	16	4020732	T	C	0.1899	-0.0158999	0.00212403	7.11547e-14	Top	415	ADCY9	0	intronic
DBP	rs2601831	16	4096511	T	C	0.1213	-0.015508	0.0026041	2.59709e-09	Secondary	415	ADCY9	0	intronic
DBP	rs2404282	16	4753624	G	A	0.496	-0.0111965	0.00169217	3.67485e-11	Secondary	416	ANKS3	0	intronic
DBP	rs73517027	16	4893178	G	T	0.09344	-0.0191442	0.00296186	1.02255e-10	Secondary	416	GLYR1	0	intronic
DBP	rs12446456	16	4922201	T	C	0.4503	-0.0171198	0.00171003	1.35842e-23	Top	416	UBN1	0	intronic
DBP	rs7200353	16	12037514	G	A	0.4175	0.00976895	0.00175011	2.37882e-08	Top	417	RP11-166B2.1	0	intronic
DBP	rs57327054	16	14487036	T	C	0.3042	-0.0106225	0.0018381	7.51015e-09	Top	418	RP11-65J21.4	14859	intergenic
DBP	rs77924615	16	20392332	A	G	0.2038	-0.0287422	0.00212499	1.10132e-41	Top	419	PDILT	0	intronic
DBP	rs9937801	16	21088130	C	T	0.4364	-0.0147123	0.00170955	7.57086e-18	Top	420	DNAH3	0	intronic
DBP	rs6565174	16	30111904	A	C	0.0994	-0.0181269	0.00268163	1.38331e-11	Secondary	421	RP11-455F5.3	0	ncRNA_intronic
DBP	rs80095680	16	30902353	G	A	0.2863	0.0141828	0.00192072	1.53439e-13	Top	421	BCL7C:MIR4519:AC106782.20	00:00:00	ncRNA_intronic
DBP	rs10468291	16	49768046	C	A	0.4274	0.0110018	0.00171759	1.49972e-10	Top	422	ZNF423	0	intronic
DBP	rs62030049	16	50572709	G	A	0.2604	-0.0123709	0.0019809	4.23531e-10	Top	423	NKD1	9531	intergenic
DBP	rs1498768	16	51659244	A	G	0.05467	0.0197164	0.00330268	2.37506e-09	Secondary	424	HNRNPA1P48	20422	intergenic
DBP	rs9932220	16	51758116	A	G	0.1978	-0.0149447	0.00204983	3.08344e-13	Top	424	RP11-7O14.1	38313	intergenic
DBP	rs12928581	16	56852389	C	T	0.325	-0.0103676	0.00187198	3.05441e-08	Top	425	NUP93	0	intronic
DBP	rs45474499	16	66914492	T	C	0.05467	0.0327332	0.00398497	2.13667e-16	Top	426	PDP2	0	UTR5
DBP	rs28544928	16	69329268	G	T	0.2286	-0.01414	0.0019446	3.55791e-13	Top	427	SNTB2	0	intronic
DBP	rs4788444	16	71856547	A	G	0.1501	-0.0132334	0.002298	8.4792e-09	Top	428	RP11-417N10.3	11142	intergenic
DBP	rs3964074	16	74166991	T	C	0.4533	-0.0092694	0.00170013	4.97542e-08	Top	429	AC009120.4	0	ncRNA_intronic
DBP	rs8046697	16	75442144	C	T	0.4384	0.0123912	0.00171914	5.68693e-13	Top	430	CFDP1	0	intronic
DBP	rs12926550	16	81510155	A	G	0.331	-0.0142972	0.00181985	3.95789e-15	Secondary	431	CMIP	0	intronic
DBP	rs62046629	16	81586420	T	C	0.1113	-0.0200139	0.00268206	8.51167e-14	Secondary	431	CMIP	0	intronic
DBP	rs12929303	16	81602264	G	A	0.4732	-0.0147101	0.00169544	4.09034e-18	Top	431	CMIP	0	intronic
DBP	rs7500448	16	83045790	G	A	0.2435	0.0110264	0.00195497	1.69855e-08	Top	432	CDH13	0	intronic
DBP	rs35781150	16	86082389	G	A	0.2485	0.0114924	0.00204332	1.86211e-08	Secondary	433	RP11-805I24.1	32625	intergenic
DBP	rs9939182	16	86566596	C	T	0.04771	-0.0232882	0.00401742	6.75857e-09	Top	433	MTHFSD	0	intronic
DBP	rs908951	16	89697625	T	C	0.4801	-0.0179665	0.00171883	1.42324e-25	Top	434	DPEP1	0	intronic
DBP	rs9673945	16	89744756	G	A	0.1252	0.0145971	0.00233918	4.36806e-10	Secondary	434	CDK10	2388	intergenic
DBP	rs3212361	16	89985222	A	G	0.2634	0.0115389	0.0019745	5.09761e-09	Secondary	434	MC1R	0	UTR5
DBP	rs4362428	17	2090341	A	C	0.4374	-0.0108998	0.00172079	2.38554e-10	Top	435	SMG6	0	intronic
DBP	rs7215084	17	3880148	C	T	0.4801	-0.0103265	0.0016924	1.04968e-09	Top	436	RP11-459C13.1	248	upstream
DBP	rs113086489	17	7171356	C	T	0.4513	-0.0167773	0.0017021	6.40559e-23	Secondary	437	Y_RNA	1870	intergenic
DBP	rs117643180	17	7185779	A	C	0.03082	-0.0349463	0.00533016	5.51473e-11	Secondary	437	SLC2A4	0	intronic
DBP	rs12600863	17	7355629	A	G	0.3082	-0.0121831	0.00190211	1.5032e-10	Secondary	437	CHRNB1	0	intronic
DBP	rs28625968	17	7474539	T	C	0.3827	0.0146338	0.00174501	5.02571e-17	Secondary	437	SENP3:SENP3-EIF4A1	00:00:00	ncRNA_intronic
DBP	rs78378222	17	7571752	G	T	0.01292	0.0503169	0.00727649	4.67858e-12	Secondary	437	TP53	0	UTR3
DBP	rs12949655	17	7575733	G	A	0.09841	-0.0185665	0.00319958	6.52208e-09	Secondary	437	TP53	0	intronic
DBP	rs62059693	17	7723513	C	T	0.163	-0.013097	0.00234768	2.42292e-08	Secondary	437	DNAH2	0	intronic
DBP	rs74439044	17	7781019	C	T	0.09344	0.0322856	0.00284136	6.41042e-30	Top	437	LSMD1	0	intronic
DBP	rs3112522	17	16244997	A	G	0.4642	0.0109257	0.00170484	1.4685e-10	Top	438	PIGL	0	intronic
DBP	rs7221807	17	18221799	C	T	0.4165	0.0114545	0.00171272	2.26396e-11	Top	439	SMCR8	0	intronic
DBP	rs1043809	17	19239432	C	T	0.1889	-0.0147124	0.00216147	9.98921e-12	Top	440	EPN2:RP11-135L13.4	00:00:00	ncRNA_exonic
DBP	rs76954792	17	30033514	T	C	0.2366	0.0113394	0.00200345	1.51438e-08	Top	441	RP11-805L22.1	3072	intergenic
DBP	rs28661492	17	30609932	T	C	0.2227	-0.012405	0.00210758	3.95925e-09	Top	442	RHBDL3	0	intronic
DBP	rs7213273	17	43155914	G	A	0.3847	0.0173287	0.00177879	1.99916e-22	Top	443	NMT1	0	intronic
DBP	rs5026009	17	43189359	C	T	0.174	-0.0130274	0.00212545	8.8297e-10	Secondary	443	PLCD3	0	UTR3
DBP	rs66827053	17	43250653	G	A	0.2684	0.0107514	0.00194854	3.4356e-08	Secondary	443	RP13-890H12.2	1701	intergenic
DBP	rs55938136	17	43798360	G	A	0.01789	-0.0129839	0.00213583	1.20853e-09	Secondary	443	CRHR1:RP11-105N13.4	00:00:00	ncRNA_intronic
DBP	rs8067056	17	44083948	C	T	0.4056	-0.0137583	0.0018361	6.71886e-14	Secondary	443	MAPT	0	intronic
DBP	rs4968248	17	44993128	G	A	0.4006	0.0129544	0.00173451	8.10421e-14	Secondary	443	RP11-63A1.1	1007	intergenic
DBP	rs72827873	17	46515784	C	T	0.1093	-0.0174638	0.00287556	1.25405e-09	Secondary	444	SKAP1	8146	intergenic
DBP	rs45572038	17	46690322	T	C	0.01789	0.0323639	0.00482101	1.90539e-11	Secondary	444	HOXB7:HOXB8	00:00:00	UTR3
DBP	rs602051	17	46966950	C	T	0.4354	0.0104985	0.00169753	6.22746e-10	Secondary	444	SUMO2P17	0	ncRNA_intronic
DBP	rs72835405	17	47207658	T	C	0.2048	-0.0133123	0.00200928	3.46303e-11	Secondary	444	B4GALNT2	2163	intergenic
DBP	rs148633519	17	47319438	A	G	0.01193	-0.0381817	0.00596078	1.49888e-10	Secondary	444	RP1-62O9.3	6162	intergenic
DBP	rs12940887	17	47402807	T	C	0.3628	0.0211994	0.00175665	1.5581e-33	Top	444	ZNF652	0	intronic
DBP	rs76026873	17	47459646	C	A	0.1342	-0.0194329	0.00259842	7.50426e-14	Secondary	444	RP11-81K2.1	0	intronic
DBP	rs80190728	17	47474902	G	A	0.02485	-0.0300372	0.00550486	4.8562e-08	Secondary	444	RP11-81K2.1	0	intronic
DBP	rs55714120	17	47488823	T	G	0.3241	0.0208992	0.00179107	1.84504e-31	Secondary	444	RP11-81K2.1:PHB	00:00:00	intronic
DBP	rs2671661	17	47528562	T	C	0.2624	-0.0148228	0.00190254	6.64594e-15	Secondary	444	RP11-81K2.1	0	intronic
DBP	rs36071323	17	56916804	T	C	0.3529	0.0120852	0.00180338	2.06425e-11	Top	445	PPM1E	0	intronic
DBP	rs9652858	17	59087808	A	G	0.1879	0.0127	0.0022038	8.27506e-09	Secondary	446	BCAS3	0	intronic
DBP	rs1000423	17	59475642	C	T	0.2704	-0.018066	0.00192143	5.33507e-21	Top	446	RP11-332H18.5:RP11-332H18.4	00:00:00	ncRNA_intronic
DBP	rs62076622	17	61090958	G	A	0.2097	-0.01292	0.00212081	1.11511e-09	Secondary	447	TANC2	0	intronic
DBP	rs6504163	17	61545779	C	T	0.3628	0.0170224	0.00174858	2.13762e-22	Top	447	CTD-2501B8.5	3185	intergenic
DBP	rs1867624	17	62387091	C	T	0.34	-0.0134835	0.00173821	8.69016e-15	Top	448	RPL31P57	1040	intergenic
DBP	rs55960558	17	64278506	C	T	0.2435	0.0109986	0.00199897	3.75149e-08	Top	449	RNA5SP444	14539	intergenic
DBP	rs3744010	17	73840243	A	G	0.2634	-0.0134214	0.00196933	9.41062e-12	Top	450	UNC13D	0	intronic
DBP	rs11077898	17	75306521	G	A	0.333	-0.0164184	0.00180762	1.05776e-19	Secondary	451	SEPT9	0	intronic
DBP	rs9889391	17	75315299	T	C	0.1471	0.0138907	0.00227013	9.42261e-10	Secondary	451	SEPT9	0	intronic
DBP	rs1436138	17	75316880	G	A	0.341	-0.0185943	0.00176016	4.37762e-26	Top	451	SEPT9	0	intronic
DBP	rs78554005	17	76443843	T	G	0.08748	-0.0169975	0.00300689	1.57814e-08	Secondary	452	DNAH17	0	intronic
DBP	rs7217916	17	76769434	A	G	0.3847	0.0105385	0.00173813	1.33482e-09	Top	452	CYTH1	0	intronic
DBP	rs112280096	17	79367409	A	C	0.3588	-0.0108673	0.00181477	2.12129e-09	Top	453	RP11-1055B8.6	1865	intergenic
DBP	rs11077961	17	81012749	G	A	0.4016	-0.00974941	0.00176832	3.52033e-08	Top	454	B3GNTL1	3062	intergenic
DBP	rs7227492	18	772064	C	T	0.1789	-0.017063	0.00219147	6.91212e-15	Top	455	YES1	0	intronic
DBP	rs11663039	18	10877203	T	C	0.3231	-0.0129594	0.00181033	8.15139e-13	Top	456	PIEZO2	0	intronic
DBP	rs4410190	18	20020200	T	C	0.4881	-0.00965666	0.00169935	1.32692e-08	Secondary	457	RP11-863N1.4	20942	intergenic
DBP	rs4800420	18	20158965	A	G	0.3072	0.0109241	0.00186354	4.57335e-09	Top	457	RPS4XP18	7462	intergenic
DBP	rs1025655	18	24596211	A	G	0.3777	-0.010219	0.00172891	3.40727e-09	Top	458	AQP4-AS1:CHST9	00:00:00	ncRNA_intronic
DBP	rs10164193	18	31161426	G	T	0.08946	0.020309	0.00316	1.30247e-10	Top	459	ASXL3	0	intronic
DBP	rs11661473	18	42177123	A	G	0.2664	0.0190268	0.0019119	2.47678e-23	Top	460	CTC-782O7.1	65460	intergenic
DBP	rs2615000	18	42292084	T	C	0.1551	-0.0129378	0.00234487	3.4388e-08	Secondary	460	SETBP1	0	intronic
DBP	rs11082403	18	42317790	G	T	0.2435	0.0121156	0.00204443	3.10112e-09	Secondary	460	SETBP1	0	intronic
DBP	rs9967367	18	42606091	T	C	0.2972	0.013262	0.00184987	7.5476e-13	Secondary	460	SETBP1	0	intronic
DBP	rs72902690	18	42766236	G	A	0.16	-0.0139902	0.00223339	3.74905e-10	Secondary	460	RP11-846C15.2	4923	intergenic
DBP	rs8089368	18	48154454	A	G	0.2276	0.0135687	0.002036	2.65755e-11	Secondary	461	MAPK4	0	intronic
DBP	rs57091267	18	48170771	A	G	0.168	-0.0166073	0.0021148	4.06413e-15	Top	461	MAPK4	0	intronic
DBP	rs3752085	18	48190271	T	G	0.2455	0.013103	0.00194485	1.61413e-11	Secondary	461	MAPK4	0	UTR5
DBP	rs11876341	18	48799991	G	A	0.3171	0.0110931	0.00183355	1.44778e-09	Top	462	RNU1-46P	10111	intergenic
DBP	rs34163044	18	51851616	A	C	0.4374	0.0136092	0.00171634	2.2057e-15	Top	463	STARD6	0	intronic
DBP	rs1657880	18	51866974	T	C	0.1014	-0.0174679	0.00277353	3.01367e-10	Secondary	463	STARD6	0	intronic
DBP	rs72930928	18	52611704	T	G	0.1421	-0.0132044	0.0023063	1.03196e-08	Top	464	CCDC68	0	intronic
DBP	rs9636056	18	53494964	G	A	0.2008	-0.0132542	0.00214943	6.98622e-10	Top	465	RP11-397A16.3	7973	intergenic
DBP	rs10048404	18	54578482	T	C	0.3857	-0.0103787	0.00175387	3.2669e-09	Top	466	WDR7	0	intronic
DBP	rs7235890	18	55732115	G	T	0.1083	0.0155595	0.00276647	1.86252e-08	Top	467	NEDD4L	0	intronic
DBP	rs4891258	18	72995537	G	A	0.3459	0.0108878	0.00181739	2.08693e-09	Top	468	TSHZ1	0	intronic
DBP	rs12609484	19	4970593	T	G	0.3062	-0.0131435	0.00181908	4.99806e-13	Top	469	KDM4B	0	intronic
DBP	rs10424224	19	7240481	T	C	0.3419	0.00971553	0.00176408	3.64112e-08	Secondary	470	INSR	0	intronic
DBP	rs36047283	19	7255701	G	A	0.1064	-0.0407615	0.00260813	4.64797e-55	Top	470	INSR	0	intronic
DBP	rs6510975	19	7266878	T	C	0.4722	0.0104301	0.00170196	8.88315e-10	Secondary	470	INSR	0	intronic
DBP	rs8102954	19	7288771	T	C	0.3917	-0.010834	0.00175852	7.23458e-10	Secondary	470	INSR	0	intronic
DBP	rs12462548	19	7295991	A	G	0.2594	0.015728	0.00214153	2.0687e-13	Secondary	470	INSR	1945	intergenic
DBP	rs35086839	19	7491215	C	A	0.2485	-0.0161514	0.00199235	5.20079e-16	Secondary	470	CTD-2207O23.3:ARHGEF18	00:00:00	intronic
DBP	rs2009733	19	8398714	G	A	0.4821	-0.011209	0.00171083	5.6866e-11	Top	471	KANK3	0	intronic
DBP	rs2288940	19	10341658	A	G	0.2217	0.0121964	0.00212141	8.96868e-09	Top	472	DNMT1:S1PR2	00:00:00	intronic
DBP	rs113783450	19	11271714	A	G	0.2932	-0.0113706	0.00184879	7.73252e-10	Secondary	473	KANK2	3228	intergenic
DBP	rs968699	19	11289826	C	T	0.3072	-0.0101236	0.00185155	4.5606e-08	Secondary	473	KANK2	0	intronic
DBP	rs116917543	19	11496130	C	A	0.0338	0.0333417	0.0045926	3.87439e-13	Secondary	473	RGL3	0	intronic
DBP	rs2291516	19	11508177	A	G	0.09145	0.0224305	0.00280305	1.22219e-15	Secondary	473	RGL3	0	exonic
DBP	rs167479	19	11526765	T	G	0.4602	-0.0330954	0.00178009	3.73074e-77	Top	473	RGL3	0	exonic
DBP	rs149961193	19	11591572	T	C	0.0169	-0.0426944	0.00720225	3.06794e-09	Secondary	473	ELAVL3:CTC-398G3.6	00:00:00	UTR5
DBP	rs17001450	19	11625280	A	G	0.0497	0.0203181	0.00359359	1.56768e-08	Secondary	473	ECSIT	0	intronic
DBP	rs3745318	19	16436262	T	C	0.2316	0.0128098	0.00197958	9.73914e-11	Top	474	KLF2	0	exonic
DBP	rs7259285	19	17153149	A	G	0.4344	0.00978847	0.00170397	9.21921e-09	Secondary	475	HAUS8	7389	intergenic
DBP	rs1077795	19	17222584	G	A	0.2495	-0.0184207	0.0019272	1.19746e-21	Top	475	MYO9B	0	intronic
DBP	rs17217098	19	19702384	A	G	0.06461	0.0249116	0.00334215	9.07129e-14	Top	476	PBX4	0	intronic
DBP	rs6511291	19	21950402	T	C	0.4414	-0.0107437	0.00170702	3.09792e-10	Top	477	ZNF100	0	UTR5
DBP	rs55954001	19	30110331	A	G	0.1859	-0.0129016	0.00223065	7.30433e-09	Secondary	478	POP4	2186	intergenic
DBP	rs7257694	19	30314666	T	C	0.3549	0.0168381	0.001733	2.57269e-22	Top	478	CCNE1	0	exonic
DBP	rs11084240	19	30347069	C	T	0.06561	-0.0206893	0.00318836	8.63984e-11	Secondary	478	CCNE1	31853	intergenic
DBP	rs8108717	19	31911914	A	G	0.3439	0.0125904	0.00173957	4.56624e-13	Top	479	AC008992.1	988	upstream
DBP	rs1821295	19	32590773	C	T	0.2853	0.0130165	0.00184335	1.64921e-12	Top	480	AC011518.1	2220	intergenic
DBP	rs55710016	19	40828730	A	G	0.4851	0.010653	0.00169933	3.63536e-10	Secondary	481	C19orf47	0	intronic
DBP	rs62107907	19	41102692	A	G	0.3052	0.0127951	0.00192093	2.72221e-11	Top	481	LTBP4	0	intronic
DBP	rs56254331	19	41826020	C	A	0.1551	0.0128644	0.00228808	1.88383e-08	Top	482	TGFB1:CCDC97	00:00:00	intronic
DBP	rs117955557	19	45755368	T	G	0.2555	0.0141517	0.00194259	3.21694e-13	Top	483	MARK4	0	intronic
DBP	rs55706574	19	47556180	G	A	0.3797	0.0102516	0.00179766	1.17881e-08	Top	484	TMEM160	4291	intergenic
DBP	rs601338	19	49206674	A	G	0.4414	0.0124908	0.00170536	2.39953e-13	Top	485	FUT2	0	exonic
DBP	rs73046792	19	49605705	A	G	0.163	-0.0142541	0.00233047	9.57002e-10	Secondary	485	SNRNP70	0	UTR3
DBP	rs67535236	20	4097355	G	A	0.1551	-0.0157767	0.00220381	8.13641e-13	Top	486	SMOX	4271	intergenic
DBP	rs297690	20	4426656	T	G	0.2893	-0.0118893	0.00191491	5.33859e-10	Secondary	486	RP11-307O10.1	14335	intergenic
DBP	rs6054139	20	6327810	G	A	0.3658	-0.0118364	0.00173075	7.9815e-12	Top	487	CASC20	99559	intergenic
DBP	rs2013817	20	8600105	A	C	0.1759	-0.0119567	0.00209758	1.19633e-08	Secondary	488	PLCB1	0	intronic
DBP	rs6039211	20	8616588	G	A	0.3777	-0.0168445	0.00176853	1.65726e-21	Top	488	PLCB1	0	intronic
DBP	rs638441	20	10466340	A	G	0.4016	-0.0163797	0.00171462	1.26017e-21	Secondary	489	SLX4IP	0	intronic
DBP	rs73075324	20	10603326	G	A	0.07157	-0.0187005	0.00282184	3.42393e-11	Secondary	489	SLX4IP	0	exonic
DBP	rs78896696	20	10616382	T	G	0.07356	0.0197073	0.00338123	5.59504e-09	Secondary	489	SLX4IP	0	intronic
DBP	rs78837242	20	10724110	T	C	0.07058	0.0270201	0.00327478	1.57112e-16	Secondary	489	RP11-103J8.1	0	ncRNA_intronic
DBP	rs6074184	20	10742290	T	C	0.1531	0.0147002	0.00230841	1.91345e-10	Secondary	489	RP11-103J8.1:RP1-278O22.2	00:00:00	ncRNA_intronic
DBP	rs77098653	20	10742578	A	G	0.2962	-0.023216	0.00189364	1.48566e-34	Secondary	489	RP11-103J8.1:RP1-278O22.2	00:00:00	ncRNA_intronic
DBP	rs75472843	20	10805624	T	C	0.08847	-0.0211105	0.00310501	1.05457e-11	Secondary	489	RP11-103J8.1	0	ncRNA_intronic
DBP	rs6040225	20	10874966	C	A	0.4573	0.0198321	0.00170558	2.97747e-31	Secondary	489	RP11-103J8.1:RP4-697P8.3	00:00:00	ncRNA_intronic
DBP	rs6074208	20	10917317	T	C	0.1869	-0.0165013	0.00214815	1.57062e-14	Secondary	489	RP11-103J8.1	0	ncRNA_intronic
DBP	rs1327235	20	10969030	G	A	0.4622	0.0284187	0.00169463	4.05669e-63	Top	489	RP11-103J8.1	0	ncRNA_intronic
DBP	rs5009864	20	10997372	A	C	0.3638	0.0114374	0.00179835	2.01816e-10	Secondary	489	C20orf187	11035	intergenic
DBP	rs6033023	20	11053901	G	A	0.00994	0.0567915	0.00819851	4.29719e-12	Secondary	489	C20orf187	43886	intergenic
DBP	rs1232482	20	11886643	T	C	0.4105	-0.0113522	0.00172539	4.72161e-11	Top	490	BTBD3	0	intronic
DBP	rs13044147	20	17605111	G	T	0.0507	0.0212415	0.00378265	1.9599e-08	Secondary	491	RRBP1	0	intronic
DBP	rs2618647	20	17882452	A	G	0.4791	-0.0114799	0.00170131	1.50246e-11	Top	491	RNU6-192P	1953	intergenic
DBP	rs6060262	20	30193071	C	A	0.16	-0.0168481	0.00232535	4.31087e-13	Top	492	ID1	14	upstream
DBP	rs13042148	20	32298286	T	C	0.1799	-0.0152032	0.0023455	9.05917e-11	Top	493	PXMP4	0	intronic
DBP	rs6102506	20	40254735	T	C	0.3479	-0.0153575	0.00177473	4.99577e-18	Top	494	CHD6	7601	intergenic
DBP	rs7268343	20	42754240	A	G	0.1163	0.015455	0.00255361	1.42872e-09	Secondary	495	JPH2	0	intronic
DBP	rs6031431	20	42795152	G	A	0.4841	0.0110226	0.00169909	8.73686e-11	Top	495	JPH2	0	intronic
DBP	rs2425757	20	44792921	T	C	0.3022	-0.00996523	0.0018268	4.89678e-08	Top	496	RP5-998H6.2	4121	intergenic
DBP	rs4325821	20	47224787	C	T	0.498	-0.0135203	0.00169371	1.43245e-15	Secondary	497	PREX1	16002	intergenic
DBP	rs2664521	20	47253150	T	C	0.03579	0.0272901	0.00465048	4.40456e-09	Secondary	497	PREX1	0	exonic
DBP	rs2093348	20	47417257	T	G	0.1491	-0.0227833	0.00238623	1.32477e-21	Top	497	PREX1	0	intronic
DBP	rs237485	20	48004238	G	A	0.3101	-0.0102953	0.00184301	2.32156e-08	Secondary	497	KCNB1	0	intronic
DBP	rs6021247	20	50108980	G	A	0.4602	-0.012313	0.00169978	4.36018e-13	Top	498	NFATC2	0	intronic
DBP	rs55830103	20	57465943	G	T	0.1948	0.0183525	0.00222751	1.73621e-16	Secondary	499	GNAS	0	intronic
DBP	rs234614	20	57499314	T	G	0.3121	-0.0142982	0.00186972	2.05352e-14	Secondary	499	GNAS	13066	intergenic
DBP	rs151362	20	57554311	C	A	0.3917	-0.013365	0.0017487	2.12529e-14	Secondary	499	NELFCD	1951	intergenic
DBP	rs151356	20	57607949	A	G	0.2296	-0.0178006	0.00211212	3.52217e-17	Secondary	499	SLMO2	250	upstream:downstream
DBP	rs1535271	20	57734753	A	G	0.1909	-0.0148227	0.00210325	1.82146e-12	Secondary	499	ZNF831	31321	intergenic
DBP	rs73306876	20	57739829	G	A	0.1302	0.0470103	0.00258698	8.61658e-74	Top	499	ZNF831	26245	intergenic
DBP	rs451502	20	57821226	A	G	0.4622	0.010005	0.00170928	4.81733e-09	Secondary	499	ZNF831	0	intronic
DBP	rs6062295	20	62291174	A	G	0.3956	-0.0110755	0.00171945	1.18443e-10	Secondary	500	RTEL1:RTEL1-TNFRSF6B	00:00:00	intronic
DBP	rs2427537	20	62376227	T	C	0.4702	0.0103099	0.00170815	1.58246e-09	Secondary	500	ZBTB46:RP4-583P15.10	00:00:00	ncRNA_intronic
DBP	rs2427538	20	62475603	C	T	0.3936	0.0127351	0.00175323	3.7631e-13	Secondary	500	AL158091.1	329	upstream
DBP	rs79208229	20	62516236	T	G	0.09443	0.0190398	0.00300132	2.24177e-10	Secondary	500	TPD52L2	0	intronic
DBP	rs6011210	20	62529923	G	A	0.4821	0.014028	0.00170789	2.14537e-16	Secondary	500	DNAJC5	0	intronic
DBP	rs2427574	20	62584526	A	C	0.3698	0.0110432	0.00175728	3.29411e-10	Secondary	500	UCKL1	0	intronic
DBP	rs35213536	20	62694319	T	G	0.2326	0.0190618	0.00198735	8.67639e-22	Top	500	TCEA2	0	intronic
DBP	rs1882961	21	16556367	T	C	0.3072	0.0120779	0.00183102	4.21561e-11	Top	501	AF127577.12	116208	intergenic
DBP	rs71326977	21	35290975	A	C	0.1799	-0.012741	0.00224417	1.3678e-08	Top	502	LINC00649	0	ncRNA_intronic
DBP	rs2836411	21	39819830	T	C	0.3598	0.0140071	0.00177367	2.85156e-15	Top	503	ERG	0	intronic
DBP	rs762384	21	40074396	C	T	0.2525	-0.0133932	0.00197146	1.0941e-11	Secondary	503	LINC00114	36548	intergenic
DBP	rs8133022	21	44718708	A	G	0.1581	-0.012291	0.00225305	4.88984e-08	Secondary	504	LINC00322	23588	intergenic
DBP	rs76346476	21	44720384	A	G	0.04274	0.0359381	0.00442232	4.41761e-16	Secondary	504	LINC00322	21912	intergenic
DBP	rs73220980	21	44752768	A	G	0.01889	-0.0330991	0.00537786	7.52241e-10	Secondary	504	LINC00322	848	upstream
DBP	rs60376124	21	44759726	T	C	0.3121	0.0198696	0.00186753	1.95163e-26	Top	504	LINC00322	7806	intergenic
DBP	rs644931	21	44768248	A	G	0.1899	-0.0128244	0.00205783	4.60575e-10	Secondary	504	AP001046.5	9778	intergenic
DBP	rs2838296	21	44810110	C	T	0.2584	0.0115441	0.00203183	1.3342e-08	Secondary	504	AP001046.6	23663	intergenic
DBP	rs137923903	21	44829595	T	C	0.01292	-0.0720229	0.00764159	4.29596e-21	Secondary	504	SIK1	4799	intergenic
DBP	rs229345	21	44837829	C	T	0.4642	0.0114754	0.00170305	1.60447e-11	Secondary	504	SIK1	0	intronic
DBP	rs4818833	21	44989547	A	G	0.3638	-0.0146357	0.00173324	3.06313e-17	Secondary	504	HSF2BP	0	intronic
DBP	rs378459	22	18285299	C	T	0.2913	-0.0140114	0.00189347	1.36315e-13	Secondary	505	MICAL3:XXbac-B461K10.4	00:00:00	ncRNA_intronic
DBP	rs5992929	22	18451977	T	C	0.3111	0.0155166	0.00187713	1.38373e-16	Top	505	MICAL3	0	intronic
DBP	rs5752603	22	28046256	T	G	0.4871	0.0109624	0.00169208	9.2539e-11	Top	506	RP1-213J1P__B.1	26299	intergenic
DBP	rs9625600	22	29244395	C	T	0.169	0.0136708	0.00235152	6.11325e-09	Secondary	507	CTA-292E10.6	0	ncRNA_exonic
DBP	rs2294239	22	29449477	G	A	0.4056	-0.0136291	0.00171143	1.67136e-15	Top	507	ZNRF3	0	intronic
DBP	rs5753630	22	31861950	G	A	0.4085	-0.0100562	0.00170493	3.67288e-09	Top	508	DRG1:EIF4ENIF1	00:00:00	intronic
DBP	rs17683807	22	32508004	C	T	0.2445	-0.0111739	0.00190151	4.19507e-09	Secondary	508	SLC5A1	0	UTR3
SBP	rs4970439	1	1298411	C	T	0.07753	-0.018578	0.00339294	4.36313e-08	Secondary	1	MXRA8	1253	intergenic
SBP	rs2072927	1	1684800	A	G	0.4861	-0.0176295	0.00171095	6.76471e-25	Top	1	NADK	0	intronic
SBP	rs10910046	1	2041155	C	T	0.3996	-0.0109805	0.00176839	5.32223e-10	Secondary	1	PRKCZ	0	intronic
SBP	rs12060249	1	2151579	A	C	0.2376	0.0111637	0.00200227	2.46775e-08	Secondary	1	RP11-181G12.4	0	ncRNA_intronic
SBP	rs7542793	1	3315818	A	G	0.3032	-0.0108671	0.00188791	8.60699e-09	Secondary	2	PRDM16	0	intronic
SBP	rs2493291	1	3329384	T	C	0.161	0.0230125	0.00246251	9.17666e-21	Top	2	PRDM16	0	intronic
SBP	rs9661802	1	6678864	C	A	0.329	-0.0121077	0.00180435	1.94266e-11	Top	3	PHF13	0	intronic
SBP	rs2252865	1	8422676	T	C	0.3181	0.0112532	0.00179641	3.74543e-10	Top	4	RERE	0	intronic
SBP	rs1815614	1	9441838	G	A	0.3907	-0.0121067	0.00173198	2.7464e-12	Top	5	SPSB1	12246	intergenic
SBP	rs17035646	1	10796547	A	G	0.3529	0.0277877	0.00180609	2.04582e-53	Top	6	CASZ1	0	intronic
SBP	rs1801133	1	11856378	A	G	0.3648	0.0141285	0.00180257	4.57823e-15	Secondary	7	MTHFR	0	exonic
SBP	rs17037452	1	11895675	G	A	0.1412	-0.0503525	0.0023189	1.51233e-104	Top	7	CLCN6	0	intronic
SBP	rs198370	1	11906981	C	T	0.07654	0.0171944	0.00305969	1.91354e-08	Secondary	7	NPPA-AS1:NPPA	00:00:00	ncRNA_intronic
SBP	rs17376426	1	11908167	T	C	0.04771	0.0332687	0.00444418	7.10498e-14	Secondary	7	NPPA	0	UTR5
SBP	rs12411044	1	11914074	A	G	0.2396	-0.0228841	0.00207793	3.3092e-28	Secondary	7	NPPB	3446	intergenic
SBP	rs72864766	1	11938399	A	G	0.05268	-0.0256519	0.00364077	1.84465e-12	Secondary	7	RP5-934G17.6	0	ncRNA_exonic
SBP	rs12726853	1	11962955	T	C	0.03579	-0.0413601	0.00396236	1.65849e-25	Secondary	7	RNU5E-1	5253	intergenic
SBP	rs555015	1	15772933	G	A	0.4811	-0.0105898	0.00170342	5.07482e-10	Secondary	8	CTRC	0	intronic
SBP	rs56128111	1	15928948	G	T	0.2684	-0.018177	0.00189494	8.60671e-22	Top	8	RP4-680D5.2	0	ncRNA_intronic
SBP	rs848309	1	16308447	T	C	0.4155	-0.0136216	0.00171992	2.37624e-15	Secondary	8	ZBTB17	5819	intergenic
SBP	rs2807337	1	22577371	T	C	0.4006	0.0101449	0.00176874	9.71237e-09	Top	9	MIR4418	15360	intergenic
SBP	rs72654647	1	25022314	A	G	0.2644	0.0118815	0.00197318	1.72805e-09	Secondary	10	SRRM1	22555	intergenic
SBP	rs4320727	1	25351581	G	A	0.3807	-0.0129064	0.00176551	2.66592e-13	Top	10	MIR4425	1503	intergenic
SBP	rs79598313	1	27284913	T	C	0.02485	0.0350957	0.0054353	1.06808e-10	Top	11	C1orf172	0	intronic
SBP	rs12752457	1	27520879	A	G	0.3241	0.00975998	0.00177225	3.64761e-08	Secondary	11	CHCHD3P3	6445	intergenic
SBP	rs17361679	1	27859036	C	T	0.1322	-0.0174383	0.00279676	4.5128e-10	Secondary	11	AHDC1	1509	intergenic
SBP	rs4908348	1	28706949	G	T	0.3479	-0.0125476	0.00184902	1.15237e-11	Top	12	PHACTR4	0	intronic
SBP	rs143167197	1	28734372	G	A	0.08449	0.0221076	0.00333423	3.34568e-11	Secondary	12	PHACTR4	0	intronic
SBP	rs1175180	1	29438038	G	T	0.2127	0.0120007	0.00210332	1.15929e-08	Secondary	12	EPB41	0	intronic
SBP	rs72661887	1	38416310	T	C	0.4235	0.0121526	0.00172066	1.63221e-12	Top	13	INPP5B	3580	intergenic
SBP	rs11210029	1	41865293	G	A	0.3549	0.011023	0.00176654	4.37844e-10	Secondary	14	FOXO6	16030	intergenic
SBP	rs1408945	1	42364877	T	G	0.4115	-0.0173312	0.00172354	8.67903e-24	Top	14	HIVEP3	0	intronic
SBP	rs839755	1	43856410	C	A	0.3718	0.0147885	0.0017492	2.80493e-17	Top	15	SZT2	0	intronic
SBP	rs4926923	1	48109225	C	T	0.08648	-0.017641	0.00301227	4.73021e-09	Top	16	AL591415.1	22375	intergenic
SBP	rs11579440	1	49052423	C	T	0.1561	-0.0145123	0.00237441	9.84327e-10	Top	17	AGBL4	0	UTR3
SBP	rs778124	1	56606206	A	G	0.3817	0.0158476	0.00175954	2.12371e-19	Top	18	RP1-158P9.1	5186	intergenic
SBP	rs9970807	1	56965664	T	C	0.1183	-0.0165876	0.00294074	1.69446e-08	Secondary	18	PPAP2B	0	intronic
SBP	rs61772592	1	56979681	G	A	0.1402	0.0173507	0.00256937	1.44938e-11	Secondary	18	PPAP2B	0	intronic
SBP	rs12758643	1	59669918	T	C	0.2396	-0.0137634	0.00187875	2.37435e-13	Top	19	RP11-470E16.1	5624	intergenic
SBP	rs7547570	1	67008495	A	G	0.3936	0.0112114	0.00175541	1.69461e-10	Top	20	SGIP1	0	intronic
SBP	rs658780	1	78555928	G	T	0.2594	0.0111474	0.00195347	1.15364e-08	Top	21	GIPC2	0	intronic
SBP	rs2892987	1	87932732	A	G	0.08449	0.0175491	0.00305956	9.70372e-09	Top	22	RNA5SP52	13675	intergenic
SBP	rs10923038	1	88651771	C	A	0.3827	-0.0108283	0.00175298	6.52828e-10	Secondary	23	CTA-21C21.1	127064	intergenic
SBP	rs6699416	1	88661096	G	A	0.163	-0.013087	0.00229611	1.2005e-08	Secondary	23	CTA-21C21.1	117739	intergenic
SBP	rs59386245	1	88922320	T	C	0.2753	0.0115184	0.00186103	6.04454e-10	Secondary	23	RN7SL583P	21193	intergenic
SBP	rs786923	1	89242954	C	T	0.3459	0.0167875	0.00175852	1.34312e-21	Top	23	PKN2	0	intronic
SBP	rs7514579	1	94051350	C	A	0.2137	-0.0122612	0.00202637	1.44097e-09	Top	24	BCAR3	0	intronic
SBP	rs75088623	1	94680185	G	A	0.2962	-0.0109394	0.00192202	1.25845e-08	Top	25	ARHGAP29	0	intronic
SBP	rs10776752	1	113044328	T	G	0.07654	0.0433736	0.00312157	6.81384e-44	Top	26	WNT2B	0	intronic
SBP	rs351365	1	113046395	T	C	0.2346	-0.0230615	0.00195982	5.76633e-32	Secondary	26	WNT2B	0	intronic
SBP	rs35857935	1	113073512	C	T	0.05964	-0.0189326	0.00327021	7.06292e-09	Secondary	26	ST7L	0	intronic
SBP	rs12045227	1	113128212	A	G	0.2256	0.0230474	0.00210354	6.18787e-28	Secondary	26	ST7L	0	intronic
SBP	rs146401699	1	113129988	T	C	0.06461	-0.0287302	0.00356172	7.24082e-16	Secondary	26	ST7L	0	intronic
SBP	rs12129027	1	113278246	T	C	0.05964	0.0245538	0.00365414	1.82417e-11	Secondary	26	FAM19A3	8388	intergenic
SBP	rs773430	1	113536047	T	C	0.4165	-0.0106016	0.00172109	7.2812e-10	Secondary	26	SLC16A1-AS1	0	ncRNA_intronic
SBP	rs7532754	1	115824515	T	C	0.3588	0.010494	0.00177115	3.12359e-09	Secondary	27	RP4-663N10.1	1139	intergenic
SBP	rs59980837	1	115827266	T	G	0.01093	0.0598067	0.00645198	1.86991e-20	Top	27	RP4-663N10.1	0	ncRNA_intronic
SBP	rs61798313	1	115928366	A	G	0.05467	-0.0262398	0.00410309	1.60398e-10	Secondary	27	RP4-663N10.1	17672	intergenic
SBP	rs76719272	1	156129796	T	C	0.1093	-0.0144942	0.00252288	9.18659e-09	Top	28	SEMA4A	0	intronic
SBP	rs12731646	1	169090660	T	C	0.4016	-0.00985774	0.00173241	1.26898e-08	Top	29	ATP1B1	0	intronic
SBP	rs12406341	1	169099795	T	G	0.1312	0.0143256	0.00257909	2.78401e-08	Secondary	29	ATP1B1	0	intronic
SBP	rs1043069	1	180859368	G	T	0.3857	-0.0127452	0.0017498	3.2451e-13	Top	30	XPR1	0	UTR3
SBP	rs4651224	1	184585182	T	C	0.4632	0.0108012	0.00171318	2.88659e-10	Top	31	C1orf21	0	intronic
SBP	rs1007460	1	193510827	T	C	0.4592	-0.0093579	0.00170387	3.97053e-08	Top	32	RP11-21J7.1	137196	intergenic
SBP	rs10429910	1	197141253	C	A	0.1889	0.0125978	0.00229605	4.09468e-08	Secondary	33	ZBTB41	0	intronic
SBP	rs12042924	1	197297417	C	T	0.4761	0.00963306	0.00170514	1.60991e-08	Top	33	CRB1	0	intronic
SBP	rs72741390	1	207238419	T	C	0.2753	-0.0113631	0.0019345	4.25634e-09	Top	34	PFKFB2	0	exonic
SBP	rs2724377	1	207974818	G	A	0.4841	-0.0101732	0.00170552	2.44864e-09	Top	35	C1orf132	44	downstream
SBP	rs622832	1	209974232	A	C	0.2167	-0.0125308	0.00213645	4.48393e-09	Top	36	IRF6	0	intronic
SBP	rs2494180	1	210380909	T	C	0.4503	-0.00946925	0.00172192	3.81449e-08	Secondary	36	SERTAD4-AS1	23891	intergenic
SBP	rs1502360	1	217317714	G	T	0.335	0.0099183	0.00178913	2.96267e-08	Secondary	37	ESRRG	6616	intergenic
SBP	rs11117882	1	217736417	G	A	0.2356	0.0153693	0.00201143	2.15606e-14	Top	37	GPATCH2	0	intronic
SBP	rs9431431	1	221358796	A	G	0.2913	-0.0117378	0.00186833	3.33095e-10	Top	38	RP11-453O22.1	51232	intergenic
SBP	rs72632819	1	227496564	T	G	0.2823	0.0104865	0.00188423	2.6156e-08	Top	39	CDC42BPA	0	intronic
SBP	rs71648448	1	228104257	G	A	0.09443	-0.0155283	0.00263655	3.87071e-09	Secondary	40	WNT9A	2099	intergenic
SBP	rs1745417	1	228204279	C	T	0.4304	-0.0158902	0.00170377	1.09435e-20	Top	40	WNT3A	0	intronic
SBP	rs61751101	1	230836734	G	A	0.05666	0.0221094	0.0033317	3.22139e-11	Secondary	41	AGT	1534	intergenic
SBP	rs699	1	230845794	G	A	0.4115	0.0209988	0.0017527	4.47737e-33	Top	41	AGT	0	exonic
SBP	rs1565440	1	243387788	A	G	0.3926	0.0103662	0.00175803	3.71325e-09	Top	42	CEP170	0	intronic
SBP	rs58241593	2	19745447	T	C	0.4245	0.0137046	0.00172057	1.65038e-15	Top	43	AC010096.2	56835	intergenic
SBP	rs342130	2	20715656	A	G	0.4433	0.0102597	0.00173072	3.06643e-09	Top	44	AC012065.4	14584	intergenic
SBP	rs11125797	2	25037626	T	G	0.2306	0.0117218	0.00204154	9.37553e-09	Secondary	45	CENPO	0	intronic
SBP	rs2384063	2	25187115	C	T	0.2117	-0.0177622	0.00199639	5.73007e-19	Top	45	DNAJC27	0	intronic
SBP	rs11685352	2	26830665	A	G	0.1789	-0.0121546	0.00219857	3.23121e-08	Secondary	46	CIB4	0	intronic
SBP	rs12995720	2	26885676	C	A	0.02982	0.0284306	0.00516875	3.78779e-08	Secondary	46	AC015977.6	8445	intergenic
SBP	rs1275985	2	26911745	C	T	0.4066	0.0298884	0.00174786	1.48311e-65	Top	46	KCNK3	3873	intergenic
SBP	rs142326416	2	26990081	G	A	0.02386	-0.0304648	0.00537715	1.46499e-08	Secondary	46	SLC35F6:CENPA	00:00:00	intronic
SBP	rs10205364	2	27794233	T	C	0.498	0.0104182	0.00170554	1.00605e-09	Secondary	46	AC109829.1	4221	intergenic
SBP	rs7562	2	28635740	C	T	0.4602	-0.0124379	0.00170494	2.98107e-13	Top	47	FOSL2	0	UTR3
SBP	rs61689754	2	37244357	A	G	0.1938	-0.012152	0.00215767	1.78135e-08	Secondary	48	HEATR5B	0	intronic
SBP	rs6710046	2	37405655	A	G	0.2793	0.0124615	0.0018356	1.13081e-11	Secondary	48	SULT6B1	0	intronic
SBP	rs6734118	2	37559355	A	C	0.2435	-0.0178423	0.00208108	1.00313e-17	Top	48	RNU6-939P	335	upstream
SBP	rs12995004	2	40578116	T	G	0.3738	-0.0127999	0.00174253	2.049e-13	Top	49	SLC8A1	0	intronic
SBP	rs7600439	2	42967863	A	G	0.4781	-0.0100717	0.00170594	3.55011e-09	Secondary	50	MTA3	0	intronic
SBP	rs4952948	2	43148487	G	A	0.3509	0.0134126	0.00174137	1.33593e-14	Secondary	50	AC016735.1	80007	intergenic
SBP	rs76326501	2	43167878	C	A	0.08449	-0.0310703	0.00296472	1.0674e-25	Top	50	AC016735.1	60616	intergenic
SBP	rs4952668	2	43386568	G	A	0.3608	0.0139279	0.00175627	2.18515e-15	Secondary	50	THADA	7231	intergenic
SBP	rs35590893	2	43716933	A	G	0.2744	-0.0130089	0.00190141	7.82542e-12	Secondary	50	THADA	0	intronic
SBP	rs6544684	2	43880321	T	C	0.3887	0.00973422	0.00176068	3.22647e-08	Secondary	50	PLEKHH2	0	intronic
SBP	rs687914	2	45878760	T	G	0.2217	0.0136916	0.0019547	2.47967e-12	Top	51	PRKCE	0	UTR5
SBP	rs10189186	2	53025757	G	A	0.4622	-0.0103468	0.00170546	1.30446e-09	Top	52	AC010967.2	0	ncRNA_intronic
SBP	rs13016772	2	55779476	C	T	0.2177	-0.0137943	0.00200784	6.4109e-12	Top	53	SMEK2	0	intronic
SBP	rs72814398	2	60075060	G	A	0.1859	-0.0129184	0.00226023	1.09364e-08	Top	54	RP11-444A22.1	0	ncRNA_intronic
SBP	rs11125883	2	61710573	C	A	0.3748	-0.00996728	0.00175879	1.45202e-08	Top	55	RP11-355B11.2:XPO1	00:00:00	ncRNA_exonic
SBP	rs13015703	2	64281797	T	C	0.2316	0.0113199	0.00193743	5.13436e-09	Top	56	AC012368.1	31686	intergenic
SBP	rs2249105	2	65287896	G	A	0.3787	-0.0155907	0.00177503	1.58722e-18	Top	57	CEP68	0	intronic
SBP	rs2300481	2	66782467	T	C	0.3877	0.0107614	0.00174802	7.44445e-10	Top	58	MEIS1	0	intronic
SBP	rs6757906	2	68354727	C	A	0.3757	-0.0103236	0.00178251	6.97164e-09	Top	59	WDR92	0	intergenic
SBP	rs11676702	2	68410587	C	T	0.07157	0.0170942	0.00312605	4.54357e-08	Secondary	59	RP11-474G23.1:PPP3R1	00:00:00	intronic
SBP	rs2311412	2	69010557	C	T	0.497	-0.00962081	0.00171326	1.9598e-08	Top	60	ARHGAP25	0	intronic
SBP	rs13383272	2	69639911	A	G	0.4175	-0.00943613	0.00172796	4.7386e-08	Top	61	NFU1	0	intronic
SBP	rs4577304	2	73403040	C	T	0.4712	0.009794	0.00170424	9.09263e-09	Top	62	RAB11FIP5	19190	intergenic
SBP	rs11689667	2	85491365	C	T	0.4274	-0.0102333	0.00171885	2.62331e-09	Top	63	TCF7L1	0	intronic
SBP	rs72847885	2	86326717	G	A	0.3628	-0.0132564	0.00180212	1.89478e-13	Top	64	POLR1A	0	intronic
SBP	rs10207726	2	112744260	T	C	0.3032	-0.0118819	0.00186465	1.86359e-10	Top	65	MERTK	0	intronic
SBP	rs6737318	2	114083120	G	A	0.2167	-0.0130582	0.00204882	1.84721e-10	Top	66	PAX8	46592	intergenic
SBP	rs2580350	2	121996007	G	A	0.4533	-0.00954714	0.00171633	2.65871e-08	Top	67	TFCP2L1	0	intronic
SBP	rs4954192	2	135632981	T	C	0.4871	-0.010167	0.00176331	8.12437e-09	Top	68	CCNT2-AS1:ACMSD	00:00:00	ncRNA_intronic
SBP	rs7606205	2	144146311	C	A	0.2833	0.0102225	0.00186297	4.08307e-08	Top	69	ARHGAP15:AC096558.1:RP11-570L15.2	00:00:00	ncRNA_intronic
SBP	rs55944332	2	145726621	G	A	0.2087	0.0148623	0.00200225	1.14694e-13	Top	70	TEX41	0	ncRNA_intronic
SBP	rs62167178	2	145951716	T	C	0.1093	-0.016453	0.00284304	7.15979e-09	Secondary	70	TEX41	11499	intergenic
SBP	rs62169534	2	146897539	C	T	0.4235	-0.0105811	0.00171297	6.53282e-10	Top	71	RNU7-2P	5184	intergenic
SBP	rs79909779	2	147027750	A	G	0.1252	0.0139698	0.00244241	1.06744e-08	Secondary	71	RPL17P12	75360	intergenic
SBP	rs55732192	2	162278233	T	G	0.1004	-0.0179987	0.00290709	5.96677e-10	Top	72	TBR1	0	intronic
SBP	rs16848690	2	164456639	T	C	0.1203	0.018262	0.00278605	5.57183e-11	Secondary	73	FIGN	0	intronic
SBP	rs113549044	2	164802781	A	G	0.1074	0.0190219	0.00269879	1.81112e-12	Secondary	73	AC092684.1	0	ncRNA_intronic
SBP	rs10930114	2	164927706	A	C	0.2266	-0.0244026	0.00199733	2.5036e-34	Secondary	73	AC092684.1	0	ncRNA_intronic
SBP	rs1446468	2	164963486	T	C	0.4881	-0.0276329	0.00171087	1.1102e-58	Top	73	AC092684.1	0	ncRNA_intronic
SBP	rs71426708	2	165057462	A	G	0.06859	-0.0226439	0.00392419	7.91181e-09	Secondary	73	AC092684.1	0	ncRNA_intronic
SBP	rs13032768	2	165213501	A	G	0.1521	-0.0169259	0.0023696	9.13636e-13	Secondary	73	AC092684.1	4767	intergenic
SBP	rs10195252	2	165513091	C	T	0.4423	-0.0128117	0.00173504	1.53515e-13	Secondary	73	COBLL1	0	NA
SBP	rs10048760	2	174977976	G	T	0.496	0.0101982	0.00170522	2.22382e-09	Secondary	74	OLA1	0	intronic
SBP	rs35808589	2	175563631	T	C	0.2296	0.0143811	0.00217562	3.84029e-11	Top	74	AC018890.6	0	ncRNA_intronic
SBP	rs34727427	2	177016728	C	T	0.3082	0.012681	0.00182963	4.18045e-12	Top	75	HOXD3:HOXD4	00:00:00	exonic
SBP	rs4894188	2	177520617	C	T	0.4553	-0.00966883	0.00171395	1.68798e-08	Secondary	75	LINC01117	0	ncRNA_exonic
SBP	rs2695098	2	178775647	T	C	0.3777	0.0098195	0.00175888	2.3665e-08	Top	76	PDE11A	0	intronic
SBP	rs4894132	2	180738654	C	T	0.2505	-0.0133209	0.0019148	3.48062e-12	Top	77	ZNF385B	12421	intergenic
SBP	rs1921151	2	182993609	G	A	0.1879	-0.0164128	0.00212467	1.1196e-14	Top	78	PPP1R1C	0	intronic
SBP	rs12693302	2	183211443	G	A	0.3241	0.0132711	0.00178696	1.1142e-13	Secondary	78	PDE1A	0	intronic
SBP	rs28558491	2	187816321	C	T	0.3101	0.0115563	0.00192676	1.99992e-09	Top	79	AC018735.1	50281	intergenic
SBP	rs10931464	2	191471608	T	C	0.3131	0.0121399	0.0018093	1.94997e-11	Secondary	80	AC093388.3	38779	intergenic
SBP	rs13412750	2	191634958	A	G	0.2475	-0.0159403	0.00192627	1.28202e-16	Top	80	AC006460.2	61515	intergenic
SBP	rs296797	2	201102905	T	C	0.4195	0.0115807	0.00173397	2.41091e-11	Top	81	SPATS2L	67698	intergenic
SBP	rs12693982	2	204085635	T	C	0.4085	0.0138178	0.00173938	1.95581e-15	Top	82	NBEAL1	0	intronic
SBP	rs11692619	2	205084439	T	C	0.3459	-0.0111777	0.00177335	2.91606e-10	Top	83	AC009498.1	8420	intergenic
SBP	rs4675682	2	208402750	C	T	0.4821	0.0155068	0.00170699	1.04367e-19	Top	84	CREB1	0	intronic
SBP	rs1047891	2	211540507	A	C	0.3012	-0.0137544	0.00182958	5.57137e-14	Top	85	CPS1	0	exonic
SBP	rs7603109	2	213169514	T	C	0.3151	-0.0102505	0.00180843	1.44331e-08	Top	86	ERBB4	0	intronic
SBP	rs1250258	2	216300185	C	T	0.2336	0.0164079	0.00193778	2.51035e-17	Top	87	FN1	0	intronic
SBP	rs2161967	2	218680529	T	G	0.4463	0.0155073	0.00172037	1.9877e-19	Top	88	TNS1	0	intronic
SBP	rs1863798	2	218770783	G	A	0.3648	0.0115532	0.00175787	4.95563e-11	Secondary	88	TNS1	0	intronic
SBP	rs7578940	2	219083318	T	G	0.4344	0.0100045	0.00171059	4.95802e-09	Secondary	88	ARPC2	0	intronic
SBP	rs2943648	2	227100490	A	G	0.3767	-0.0140662	0.00177506	2.29296e-15	Top	89	AC068138.1	50402	intergenic
SBP	rs1044822	2	230629138	T	C	0.1531	-0.0137257	0.00239572	1.0087e-08	Top	90	TRIP12	0	UTR3
SBP	rs12694861	2	231270165	G	A	0.3936	-0.00957348	0.00173918	3.70025e-08	Secondary	90	SP140L	1717	intergenic
SBP	rs139354822	2	242344695	C	T	0.03678	-0.0307387	0.00508411	1.48447e-09	Top	91	FARP2	0	intronic
SBP	rs1995496	2	242445336	A	G	0.4861	-0.00974573	0.00170356	1.06013e-08	Secondary	91	STK25	0	intronic
SBP	rs7632040	3	11427455	A	G	0.4374	-0.0176027	0.00174198	5.24978e-24	Top	92	ATG7	0	intronic
SBP	rs62248289	3	11637907	C	T	0.163	-0.0149871	0.00241471	5.41472e-10	Secondary	92	VGLL4	0	intronic
SBP	rs3729931	3	12626516	A	G	0.3767	-0.0100592	0.00178458	1.7333e-08	Top	93	RAF1	0	intronic
SBP	rs9814184	3	14918691	T	C	0.08052	0.0210387	0.00309727	1.10088e-11	Secondary	94	FGD5	0	intronic
SBP	rs34991912	3	14926351	T	C	0.4513	0.0168869	0.00172449	1.2139e-22	Top	94	FGD5	0	intronic
SBP	rs2117776	3	14960204	T	G	0.1918	-0.0127641	0.00206637	6.52995e-10	Secondary	94	FGD5	0	intronic
SBP	rs2948094	3	20111608	A	G	0.4006	-0.00956726	0.00174682	4.32666e-08	Secondary	95	KAT2B	0	intronic
SBP	rs114814627	3	20282503	T	C	0.01093	-0.0413857	0.00738331	2.07887e-08	Top	95	RNU6-822P	27953	intergenic
SBP	rs12488961	3	27090944	A	G	0.1034	0.0162703	0.00294649	3.35284e-08	Secondary	96	NEK10	60631	intergenic
SBP	rs1445111	3	27253971	C	T	0.4364	-0.0135956	0.00171163	1.97271e-15	Secondary	96	NEK10	0	intronic
SBP	rs2055120	3	27548040	G	A	0.02087	0.0446573	0.00575528	8.53552e-15	Secondary	96	RNU1-96P	7321	intergenic
SBP	rs2643826	3	27562988	T	C	0.4523	0.0239903	0.00171079	1.12901e-44	Top	96	AC137675.1	3855	intergenic
SBP	rs6771848	3	30346243	A	C	0.3419	0.0117252	0.0017715	3.62226e-11	Top	97	U3	215	upstream
SBP	rs267517	3	37539090	G	A	0.4543	0.0139609	0.00173418	8.25037e-16	Top	98	ITGA9	0	intronic
SBP	rs6788984	3	41107173	G	A	0.1451	-0.0160875	0.00242654	3.36134e-11	Top	99	RP11-520A21.1	94103	intergenic
SBP	rs1722850	3	41198050	T	C	0.4235	0.0103895	0.00170505	1.10552e-09	Secondary	99	RP11-372H2.1	5727	intergenic
SBP	rs9311344	3	43940061	A	G	0.1819	0.0122321	0.00220146	2.75466e-08	Top	100	RP4-555D20.3	98326	intergenic
SBP	rs6771917	3	48108442	T	C	0.2425	-0.0207186	0.00197184	7.9961e-26	Top	101	MAP4	0	intronic
SBP	rs3731503	3	48225509	C	T	0.3022	0.011371	0.00185366	8.55141e-10	Secondary	101	CDC25A	0	intronic
SBP	rs73088122	3	49432404	T	C	0.1491	-0.0137353	0.00242416	1.46166e-08	Secondary	101	RHOA	0	intronic
SBP	rs7615099	3	53143901	G	A	0.3141	-0.0101401	0.00180802	2.04165e-08	Secondary	102	RFT1	0	intronic
SBP	rs35593046	3	53553923	T	G	0.2396	-0.0162977	0.00192821	2.85743e-17	Top	102	CACNA1D	0	intronic
SBP	rs9311502	3	53560321	C	T	0.2525	0.0134535	0.00199561	1.56685e-11	Secondary	102	CACNA1D	0	intronic
SBP	rs113210396	3	53612327	T	G	0.04374	-0.0225505	0.00410447	3.92604e-08	Secondary	102	CACNA1D	0	intronic
SBP	rs7340705	3	53734443	C	T	0.3211	0.0135428	0.00181475	8.48086e-14	Secondary	102	CACNA1D	0	intronic
SBP	rs62250937	3	53870318	C	T	0.09145	-0.0168472	0.00298908	1.73812e-08	Secondary	102	CHDH	0	intronic
SBP	rs3772219	3	56771251	C	A	0.2863	-0.0152458	0.00182839	7.53054e-17	Top	103	ARHGEF3	0	exonic
SBP	rs34873381	3	56786220	G	A	0.2435	-0.0116862	0.0019148	1.0405e-09	Secondary	103	ARHGEF3	0	intronic
SBP	rs74923473	3	64595506	C	T	0.1213	-0.0147676	0.0026279	1.91473e-08	Top	104	ADAMTS9	0	intronic
SBP	rs2699491	3	70909039	C	T	0.3191	-0.0118293	0.00182164	8.37278e-11	Top	105	AC096971.1	18771	intergenic
SBP	rs34859143	3	84889515	A	G	0.09344	-0.0171203	0.00297135	8.32203e-09	Secondary	106	LINC00971	0	ncRNA_intronic
SBP	rs1694933	3	84951716	A	C	0.4901	0.0112292	0.00170292	4.27921e-11	Secondary	106	AC132660.1	3113	intergenic
SBP	rs1375564	3	85656311	C	T	0.3608	-0.0139945	0.00177526	3.19346e-15	Top	106	CADM2	0	intronic
SBP	rs12637573	3	121682388	A	G	0.493	-0.00950419	0.00170626	2.54473e-08	Top	107	SLC15A2	19438	intergenic
SBP	rs56688610	3	124347459	G	A	0.3171	0.0100094	0.00179085	2.28093e-08	Secondary	108	KALRN	0	intronic
SBP	rs6438857	3	124557643	C	T	0.4284	-0.0150052	0.00172316	3.09352e-18	Top	108	ITGB5	0	intronic
SBP	rs9836009	3	132785380	G	A	0.4443	-0.00964773	0.00170805	1.61964e-08	Top	109	TMEM108	0	intronic
SBP	rs9880098	3	133949366	A	G	0.4274	0.0170269	0.00174152	1.41343e-22	Top	110	RYK	0	intronic
SBP	rs13322269	3	134087144	A	G	0.3539	-0.0125165	0.00179098	2.77602e-12	Secondary	110	AMOTL2	0	intronic
SBP	rs632251	3	135951491	G	A	0.4334	-0.0103204	0.00170518	1.42727e-09	Top	111	PCCB	17656	intergenic
SBP	rs34905952	3	138104635	A	G	0.1451	0.0159148	0.00231863	6.70209e-12	Top	112	MRAS	0	intronic
SBP	rs1344673	3	141125234	T	C	0.04573	0.0295798	0.00402192	1.91443e-13	Top	113	ZBTB38	0	intronic
SBP	rs7616723	3	150055644	A	G	0.09443	0.0204213	0.00294505	4.08768e-12	Top	114	RP11-483E7.1	50483	intergenic
SBP	rs11718315	3	153724197	G	A	0.1461	0.0155636	0.00231078	1.63663e-11	Top	115	U8	958	downstream
SBP	rs79539362	3	154680449	C	T	0.09742	-0.0218962	0.0028273	9.59085e-15	Top	116	RP11-439C8.2	6622	intergenic
SBP	rs61762319	3	154801978	G	A	0.02286	-0.0291061	0.00529054	3.76498e-08	Secondary	116	MME	0	exonic
SBP	rs17684859	3	158213841	C	T	0.2346	0.0125322	0.00192522	7.54015e-11	Top	117	RSRC1	0	intronic
SBP	rs3980686	3	168697602	T	G	0.1183	-0.0273693	0.00274803	2.28994e-23	Secondary	118	RP11-152C17.1	23259	intergenic
SBP	rs62295684	3	168811024	C	T	0.05169	0.0223096	0.00392311	1.29503e-08	Secondary	118	MECOM	0	intronic
SBP	rs1290784	3	169096900	T	C	0.4592	0.023006	0.00171395	4.44361e-41	Top	118	MECOM	0	intronic
SBP	rs11711274	3	169115079	A	G	0.03082	0.0283179	0.00473731	2.26412e-09	Secondary	118	MECOM	0	intronic
SBP	rs2421651	3	169206493	A	G	0.4831	0.0101577	0.00170244	2.42334e-09	Secondary	118	MECOM	0	intronic
SBP	rs28485388	3	169311841	A	G	0.3022	-0.0151358	0.00184524	2.3523e-16	Secondary	118	MECOM	0	intronic
SBP	rs12630450	3	169480204	G	A	0.2644	-0.0153723	0.00193599	2.0171e-15	Secondary	118	TERC	2103	intergenic
SBP	rs62288767	3	183409567	C	A	0.1014	-0.0168826	0.00282694	2.34305e-09	Secondary	119	YEATS2	6038	intergenic
SBP	rs262986	3	183435713	A	G	0.4801	-0.0127314	0.00170538	8.30398e-14	Top	119	YEATS2	0	intronic
SBP	rs6784842	3	185342723	T	C	0.3221	0.0123593	0.00179495	5.75454e-12	Top	120	SENP2	0	intronic
SBP	rs80045342	3	186177114	A	G	0.06859	-0.0179551	0.00329298	4.96586e-08	Top	121	RP11-48F14.1	0	ncRNA_intronic
SBP	rs9869437	3	196228360	A	C	0.3658	-0.0108861	0.00178312	1.02735e-09	Top	122	RNF168	0	intronic
SBP	rs79682447	4	2262104	A	G	0.03777	0.027015	0.00444074	1.17624e-09	Secondary	123	MXD4	0	intronic
SBP	rs1290933	4	2668217	C	A	0.3032	0.0151193	0.00184358	2.38235e-16	Top	123	FAM193A	0	intronic
SBP	rs2073505	4	3444503	A	G	0.07753	0.0183857	0.00323234	1.28487e-08	Secondary	124	HGFAC	0	exonic
SBP	rs2498323	4	3451109	A	G	0.08151	0.0163252	0.00286703	1.24012e-08	Top	124	HGFAC	0	exonic
SBP	rs2610990	4	18008232	A	G	0.2873	-0.0157342	0.00193474	4.20509e-16	Top	125	LCORL	0	intronic
SBP	rs6830062	4	18017730	C	T	0.1272	0.0132884	0.00234126	1.38081e-08	Secondary	125	LCORL	0	intronic
SBP	rs55924432	4	26812737	T	C	0.4235	0.014288	0.00174151	2.31829e-16	Top	126	STIM2	46562	intergenic
SBP	rs4488948	4	38327029	C	T	0.3797	0.0122154	0.00173381	1.84955e-12	Secondary	127	RP11-600L4.1	37916	intergenic
SBP	rs2291434	4	38387244	G	T	0.4563	0.0142938	0.00170971	6.2535e-17	Top	127	RP11-83C7.1	0	ncRNA_exonic
SBP	rs62301873	4	40603821	G	A	0.1103	0.0164575	0.00277419	2.98594e-09	Top	128	RBM47	0	intronic
SBP	rs12511987	4	46595623	G	T	0.161	0.0127095	0.00222822	1.171e-08	Top	129	RNU6-412P	62263	intergenic
SBP	rs62309747	4	48713862	A	G	0.4781	-0.0119684	0.00170596	2.28879e-12	Top	130	FRYL	0	intronic
SBP	rs60991988	4	54801228	G	T	0.1382	-0.0183153	0.00277116	3.86276e-11	Top	131	FIP1L1	0	intronic
SBP	rs6836215	4	55102741	C	T	0.2078	0.0114858	0.00208058	3.38101e-08	Secondary	131	FIP1L1:PDGFRA	00:00:00	intronic
SBP	rs525271	4	56248954	T	C	0.326	0.0128989	0.00186833	5.05684e-12	Top	132	SRD5A3-AS1	0	ncRNA_intronic
SBP	rs4859681	4	77399164	C	A	0.4841	0.0117627	0.00170848	5.78326e-12	Top	133	SHROOM3	0	intronic
SBP	rs79059900	4	81081055	T	C	0.05467	0.0266506	0.00374831	1.16031e-12	Secondary	134	RP11-162K6.1	1227	intergenic
SBP	rs56190605	4	81162062	G	A	0.17	-0.0211854	0.00236815	3.68766e-19	Secondary	134	FGF5	25690	intergenic
SBP	rs36077257	4	81179990	T	C	0.02485	0.0326018	0.00538543	1.41546e-09	Secondary	134	FGF5	7762	intergenic
SBP	rs12509595	4	81182554	C	T	0.2674	0.0459344	0.00187277	7.51663e-133	Top	134	FGF5	5198	intergenic
SBP	rs113087495	4	81182951	C	T	0.03082	0.0318947	0.00476643	2.20851e-11	Secondary	134	FGF5	4801	intergenic
SBP	rs1379617	4	83952862	C	T	0.2406	-0.0113337	0.00197874	1.01796e-08	Top	135	COPS4	2737	intergenic
SBP	rs17010957	4	86719165	C	T	0.1382	0.028451	0.00241346	4.47607e-32	Top	136	ARHGAP24	0	intronic
SBP	rs13149209	4	89750668	C	T	0.2416	-0.0150602	0.00205004	2.03738e-13	Top	137	FAM13A	0	intronic
SBP	rs1347345	4	95938386	G	A	0.3598	0.00986896	0.00176528	2.263e-08	Top	138	BMPR1B	0	intronic
SBP	rs1229984	4	100239319	T	C	0.02883	-0.0273768	0.00441226	5.48032e-10	Top	139	ADH1B	0	exonic
SBP	rs1527351	4	102084331	C	T	0.3429	-0.0116932	0.00181398	1.14709e-10	Secondary	140	PPP3CA	0	intronic
SBP	rs17248480	4	102435265	A	G	0.0338	-0.0443459	0.00515652	7.97493e-18	Secondary	140	BANK1	0	intronic
SBP	rs12512546	4	102638137	T	C	0.2316	-0.0128264	0.0020617	4.93192e-10	Secondary	140	BANK1	0	intronic
SBP	rs34166099	4	102778580	A	C	0.3062	-0.0131937	0.00186846	1.64972e-12	Secondary	140	BANK1	0	intronic
SBP	rs13107325	4	103188709	T	C	0.07952	-0.0498965	0.00326035	7.1874e-53	Top	140	SLC39A8	0	exonic
SBP	rs56388530	4	106910958	C	T	0.2286	-0.0228118	0.00200845	6.77493e-30	Top	141	NPNT	0	intronic
SBP	rs3762946	4	107235939	A	G	0.1779	0.0123986	0.00224226	3.21162e-08	Secondary	141	TBCK	0	intronic
SBP	rs4245930	4	109038654	G	A	0.3837	0.0112177	0.00177003	2.33413e-10	Top	142	LEF1	0	intronic
SBP	rs34297584	4	111240278	A	G	0.01491	0.0415512	0.00602802	5.46223e-12	Secondary	143	ZBED1P1	25548	intergenic
SBP	rs243968	4	111289249	G	T	0.3121	0.0118612	0.00184768	1.36697e-10	Secondary	143	ENPEP	0	intergenic
SBP	rs1879056	4	111335604	C	T	0.2087	0.0179585	0.0021398	4.75489e-17	Top	143	ENPEP	0	intergenic
SBP	rs2389873	4	120554714	G	A	0.4891	0.0111242	0.00170729	7.2335e-11	Top	144	PDE5A	4567	intergenic
SBP	rs111346133	4	120917346	G	T	0.3201	0.0106545	0.00182596	5.37985e-09	Secondary	144	RP11-700N1.1	31897	intergenic
SBP	rs2082502	4	124799482	C	A	0.2018	-0.0121122	0.00214204	1.56272e-08	Top	145	LINC01091	0	ncRNA_intronic
SBP	rs4864422	4	138374616	A	G	0.4672	0.0123876	0.00171529	5.12834e-13	Secondary	146	RPS23P2	4960	intergenic
SBP	rs7439567	4	138464842	T	C	0.4085	0.0138616	0.00173505	1.35806e-15	Top	146	RP11-714L20.1	2042	intergenic
SBP	rs4309787	4	144049222	T	G	0.3221	0.0123739	0.00183321	1.47994e-11	Top	147	RP11-284M14.1	0	ncRNA_intronic
SBP	rs2353940	4	145740898	C	T	0.2227	0.0108924	0.00197473	3.47033e-08	Top	148	HSPD1P5	25878	intergenic
SBP	rs13128814	4	146801002	G	A	0.4831	0.0115886	0.00171672	1.47399e-11	Top	149	ZNF827	0	intronic
SBP	rs13143677	4	148419040	A	G	0.3101	0.0121234	0.00186963	8.91032e-11	Top	150	EDNRA	0	intronic
SBP	rs6823767	4	151295085	C	T	0.2594	0.0114922	0.00190392	1.57892e-09	Top	151	LRBA	0	intronic
SBP	rs78684278	4	156351304	G	A	0.07555	0.0188161	0.00333177	1.62823e-08	Secondary	152	RP11-627H22.9	21464	intergenic
SBP	rs7683728	4	156402654	C	T	0.494	0.0197318	0.00171744	1.49683e-30	Top	152	MTND1P22	17678	intergenic
SBP	rs990620	4	156507818	A	G	0.4662	-0.0162837	0.0017089	1.59129e-21	Secondary	152	RP13-487K5.1	69206	intergenic
SBP	rs1483037	4	156511302	T	C	0.1024	0.0183938	0.00291399	2.75009e-10	Secondary	152	RP13-487K5.1	72690	intergenic
SBP	rs3796581	4	156642884	G	A	0.2018	-0.0215322	0.0021844	6.37578e-23	Secondary	152	GUCY1A3	0	intronic
SBP	rs78975989	4	156718205	A	G	0.09742	-0.0171779	0.00273025	3.14003e-10	Secondary	152	GUCY1B3	0	intronic
SBP	rs60576102	4	157008851	T	C	0.3628	0.0097712	0.00177204	3.50567e-08	Secondary	152	FTH1P21	80710	intergenic
SBP	rs17035181	4	157678511	G	T	0.16	-0.0168169	0.00242068	3.72696e-12	Top	153	PDGFC	3094	intergenic
SBP	rs869396	4	169688000	A	C	0.4712	-0.0108262	0.00170752	2.29352e-10	Top	154	PALLD	0	intronic
SBP	rs4957026	5	361148	A	G	0.334	0.0106504	0.0018008	3.33355e-09	Top	155	AHRR	0	intronic
SBP	rs10069690	5	1279790	T	C	0.2763	0.0163158	0.00198647	2.14929e-16	Top	156	TERT	0	intronic
SBP	rs954767	5	3706050	C	A	0.2783	0.0119035	0.00195465	1.1302e-09	Top	157	IRX1	104532	intergenic
SBP	rs1093565	5	32696636	G	T	0.3231	0.0163818	0.00184107	5.68602e-19	Secondary	158	NPR3	0	intronic
SBP	rs1847018	5	32714661	T	C	0.1203	-0.0275244	0.00258715	1.96431e-26	Secondary	158	NPR3	0	intronic
SBP	rs77330679	5	32718607	T	C	0.3499	0.0218908	0.00178722	1.71149e-34	Secondary	158	NPR3	0	intronic
SBP	rs13358397	5	32747188	G	A	0.1014	0.0218109	0.00272248	1.13411e-15	Secondary	158	NPR3	0	intronic
SBP	rs113098876	5	32807386	C	T	0.05964	-0.0272352	0.00377265	5.23236e-13	Secondary	158	NPR3:AC026703.1	15566:15566	intergenic
SBP	rs12656497	5	32831939	T	C	0.4215	-0.0349844	0.0017375	3.64573e-90	Top	158	NPR3:AC026703.1	40119:40119	intergenic
SBP	rs62368123	5	32853173	G	A	0.1243	0.0181716	0.00258712	2.15824e-12	Secondary	158	CTD-2218G20.1	34922	intergenic
SBP	rs146816907	5	32876210	A	G	0.02187	0.0263438	0.00439139	1.98579e-09	Secondary	158	CTD-2218G20.1	11885	intergenic
SBP	rs146345612	5	32882049	C	T	0.02386	-0.0432277	0.00505065	1.14024e-17	Secondary	158	CTD-2218G20.1	6046	intergenic
SBP	rs1494651	5	32940839	A	G	0.3151	0.0174226	0.00187258	1.35197e-20	Secondary	158	CTD-2066L21.3	0	ncRNA_intronic
SBP	rs13170607	5	32989759	A	G	0.493	0.00980278	0.00170499	8.95314e-09	Secondary	158	CTD-2066L21.3	0	ncRNA_intronic
SBP	rs2054479	5	33128479	G	T	0.3072	0.014369	0.00189391	3.27508e-14	Secondary	158	CTD-2066L21.3	0	ncRNA_intronic
SBP	rs767717	5	50880788	T	C	0.3509	0.0121662	0.00176386	5.29197e-12	Top	159	CTD-2335O3.3	122864	intergenic
SBP	rs1664781	5	53276301	G	A	0.3032	-0.0144866	0.00184458	4.04274e-15	Top	160	ARL15	0	intronic
SBP	rs255761	5	53321956	T	G	0.2286	0.0122217	0.00210581	6.48333e-09	Secondary	160	ARL15	0	intronic
SBP	rs10043077	5	55692939	C	T	0.337	0.0103295	0.00177345	5.72857e-09	Top	161	HMGN1P17	15036	intergenic
SBP	rs464605	5	55807370	C	T	0.2913	-0.0111059	0.0019569	1.38481e-08	Secondary	161	AC022431.2	23	downstream
SBP	rs28650790	5	55861464	T	C	0.1779	0.012422	0.00217673	1.15165e-08	Secondary	161	AC022431.2	0	intronic
SBP	rs10037753	5	56742984	G	A	0.1938	0.0126321	0.00216583	5.46183e-09	Top	162	CTD-2023N9.1	0	ncRNA_intronic
SBP	rs1848510	5	57754005	A	G	0.3787	0.0101849	0.00177832	1.02067e-08	Top	163	PLK2	0	intronic
SBP	rs12657950	5	61940569	T	C	0.07555	0.0244111	0.00324363	5.23745e-14	Top	164	IPO11	16159	intergenic
SBP	rs6870654	5	63831964	C	T	0.2296	-0.0114112	0.0019649	6.34062e-09	Secondary	165	RGS7BP	0	intronic
SBP	rs12522567	5	64087023	T	G	0.4682	-0.0100399	0.00170323	3.75594e-09	Top	165	CWC27	0	intronic
SBP	rs4286632	5	66291370	G	A	0.2515	-0.0114897	0.00191863	2.11753e-09	Top	166	MAST4	0	intronic
SBP	rs7703560	5	67678506	G	A	0.3002	0.0123265	0.00186885	4.22993e-11	Secondary	167	CTD-2582M21.1	7550	intergenic
SBP	rs246973	5	68007803	T	C	0.2942	0.0134584	0.00188061	8.28134e-13	Top	167	CTC-340D7.1	120608	intergenic
SBP	rs4704514	5	77820081	T	C	0.2803	0.0147082	0.00188822	6.7288e-15	Top	168	LHFPL2	0	intronic
SBP	rs6878476	5	87416336	G	T	0.2217	-0.0170565	0.00211347	7.00683e-16	Top	169	TMEM161B	69113	intergenic
SBP	rs28690315	5	88222511	A	G	0.07256	-0.0184246	0.0031778	6.71475e-09	Secondary	169	MEF2C-AS1	0	ncRNA_intronic
SBP	rs11744148	5	90229807	A	G	0.2575	0.0112939	0.00204344	3.2595e-08	Secondary	170	GPR98	0	intronic
SBP	rs4916845	5	90413351	A	G	0.3648	0.0110972	0.0017776	4.29733e-10	Top	170	GPR98	0	intronic
SBP	rs77151571	5	91843369	C	T	0.03678	-0.0308094	0.00489203	3.01746e-10	Top	171	RP11-133F8.2	0	ncRNA_intronic
SBP	rs1393218	5	92047615	C	T	0.4483	-0.00973	0.00171139	1.30467e-08	Secondary	171	AC026781.1	5523	intergenic
SBP	rs709668	5	96174186	A	G	0.2018	-0.0161029	0.00212679	3.69038e-14	Top	172	CTD-2260A17.2	0	intronic
SBP	rs1871190	5	97953719	T	G	0.3419	0.0106143	0.00180477	4.07159e-09	Top	173	AC022142.1	21081	intergenic
SBP	rs11241305	5	114384417	A	C	0.4781	0.0151266	0.00170399	6.85871e-19	Top	174	RP11-438C19.2	16825	intergenic
SBP	rs9885577	5	121194226	T	C	0.3658	0.0120769	0.00176334	7.44389e-12	Top	175	FTMT	5706	intergenic
SBP	rs426905	5	122460786	G	A	0.07555	-0.0234702	0.00334941	2.43024e-12	Secondary	176	PRDM6	0	intronic
SBP	rs387435	5	122473696	G	T	0.3519	-0.0172819	0.00177119	1.71755e-22	Secondary	176	PRDM6	0	intronic
SBP	rs6890251	5	122486419	T	C	0.172	0.0241209	0.0023325	4.58769e-25	Top	176	PRDM6	0	intronic
SBP	rs6875307	5	122797234	T	C	0.4891	0.00978464	0.00170512	9.55863e-09	Secondary	176	HMGB3P17	7240	intergenic
SBP	rs9327296	5	122832935	A	G	0.3529	-0.0149375	0.00180638	1.34756e-16	Secondary	176	Y_RNA	13194	intergenic
SBP	rs2250127	5	127388844	A	G	0.2107	-0.011267	0.0019849	1.37591e-08	Secondary	177	CTC-228N24.3	0	ncRNA_intronic
SBP	rs17676242	5	127589648	A	G	0.07058	0.0221728	0.0029565	6.39706e-14	Secondary	177	FBN2	3952	intergenic
SBP	rs80097588	5	127729949	G	A	0.06064	0.0195538	0.0035672	4.21603e-08	Secondary	177	FBN2	0	intronic
SBP	rs6892983	5	127845030	A	C	0.3708	0.0189596	0.0017371	9.82512e-28	Top	177	FBN2	0	intronic
SBP	rs13165038	5	131813350	C	T	0.335	0.0106824	0.00181886	4.27589e-09	Top	178	C5orf56	1613	intergenic
SBP	rs702395	5	140086677	T	C	0.4314	0.0123745	0.00171727	5.76642e-13	Top	179	ZMAT2	428	downstream
SBP	rs2913920	5	141726983	C	T	0.2485	-0.0132161	0.00201164	5.03829e-11	Top	180	AC005592.2	0	ncRNA_intronic
SBP	rs9716164	5	147884668	T	C	0.4235	0.0099867	0.00172952	7.72841e-09	Secondary	181	HTR4	0	intronic
SBP	rs10491337	5	148331046	T	G	0.04274	-0.0228696	0.00400592	1.13674e-08	Secondary	181	SH3TC2	0	intronic
SBP	rs7720732	5	148343086	A	G	0.3787	0.0101337	0.00177957	1.23766e-08	Secondary	181	SH3TC2	0	intronic
SBP	rs994446	5	148348395	A	G	0.1938	-0.0191332	0.00209923	7.91203e-20	Top	181	SH3TC2	0	intronic
SBP	rs11168087	5	148487534	A	G	0.2346	0.0117903	0.00196255	1.88271e-09	Secondary	181	CTC-529P8.1	0	ncRNA_intronic
SBP	rs1957563	5	157474590	T	C	0.2435	0.0202284	0.00193263	1.22742e-25	Secondary	182	CTB-47B8.4	30516	intergenic
SBP	rs11743700	5	157532379	A	G	0.337	0.0122001	0.00177012	5.49134e-12	Secondary	182	CTB-47B8.4	26606	intergenic
SBP	rs7717130	5	157683577	T	C	0.0507	-0.0263962	0.00388062	1.03126e-11	Secondary	182	CTC-436K13.3	0	ncRNA_intronic
SBP	rs11960210	5	157817634	C	T	0.3618	-0.0259936	0.00177129	9.32638e-49	Top	182	RP11-542A14.1	33958	intergenic
SBP	rs62386478	5	157827983	T	C	0.02684	-0.0294892	0.00474678	5.21632e-10	Secondary	182	RP11-542A14.1	23609	intergenic
SBP	rs62386479	5	157845025	A	G	0.05964	0.0287054	0.00323489	7.07652e-19	Secondary	182	RP11-542A14.1	6567	intergenic
SBP	rs2419923	5	157982779	G	A	0.2942	0.0202227	0.00186555	2.22305e-27	Secondary	182	RP11-32D16.1	21332	intergenic
SBP	rs1368298	5	158204425	G	A	0.4513	-0.0164013	0.00172475	1.91811e-21	Secondary	182	EBF1	0	exonic
SBP	rs4130208	5	158348912	C	A	0.2565	-0.0153402	0.00200516	2.00432e-14	Secondary	182	EBF1	0	intronic
SBP	rs147405800	5	158412406	T	G	0.02783	-0.0299393	0.00509394	4.16698e-09	Secondary	182	EBF1	0	intronic
SBP	rs36071027	5	158444274	T	C	0.3668	-0.0126703	0.00178113	1.13032e-12	Secondary	182	EBF1	0	intronic
SBP	rs6895454	5	158523167	T	C	0.06958	-0.0176786	0.00320132	3.34614e-08	Secondary	182	EBF1	0	intronic
SBP	rs3860770	5	173301427	A	G	0.2793	-0.0150656	0.00187927	1.08599e-15	Top	183	CPEB4	13855	intergenic
SBP	rs12153395	5	179411477	A	G	0.09245	-0.0174293	0.00267846	7.65657e-11	Top	184	RNF130	0	intronic
SBP	rs2745599	6	1613686	G	A	0.4394	-0.011472	0.00172302	2.77373e-11	Top	185	FOXC1	0	UTR3
SBP	rs1575290	6	7715689	T	C	0.4592	0.0103788	0.00170482	1.14409e-09	Top	186	BMP6	11340	intergenic
SBP	rs9349379	6	12903957	G	A	0.4006	-0.0135772	0.0017338	4.84483e-15	Top	187	PHACTR1	0	intronic
SBP	rs179972	6	16362692	T	C	0.4195	0.00966167	0.00172889	2.29228e-08	Top	188	ATXN1	0	intronic
SBP	rs9368222	6	20686996	A	C	0.2803	0.0125805	0.00191998	5.66165e-11	Top	189	CDKAL1	0	intronic
SBP	rs196051	6	22056131	G	A	0.3857	-0.0117268	0.00175969	2.66272e-11	Secondary	190	CASC15	0	ncRNA_intronic
SBP	rs6911827	6	22130601	T	C	0.4602	0.0130471	0.00171866	3.16309e-14	Secondary	190	CASC15	0	ncRNA_intronic
SBP	rs2744133	6	22392260	G	A	0.2813	-0.0157367	0.00190545	1.47183e-16	Top	190	RP3-404K8.2	74232	intergenic
SBP	rs12661604	6	23181119	A	G	0.3877	0.0095178	0.00173613	4.20111e-08	Top	191	RNU6-1060P	55803	intergenic
SBP	rs932316	6	25641200	C	T	0.1759	0.0130343	0.00217458	2.04834e-09	Secondary	192	SCGN	11263	intergenic
SBP	rs4712955	6	25684279	A	G	0.4294	-0.0106895	0.00170861	3.94399e-10	Secondary	192	SCGN	0	intronic
SBP	rs2032451	6	26092170	T	G	0.174	0.0304391	0.00239395	4.8798e-37	Top	192	HFE	0	intronic
SBP	rs12205050	6	26111372	T	C	0.1471	-0.01295	0.00233135	2.78079e-08	Secondary	192	HIST1H1T	3007	intergenic
SBP	rs112250267	6	26175832	T	C	0.1153	0.0177902	0.00298856	2.63624e-09	Secondary	192	HIST1H2BD	4254	intergenic
SBP	rs4712978	6	26304102	A	G	0.05268	-0.0172441	0.00313775	3.89181e-08	Secondary	192	HIST1H3PS1	18001	intergenic
SBP	rs143665311	6	26444168	T	C	0.2773	0.0135355	0.00194692	3.59501e-12	Secondary	192	BTN3A3	0	intronic
SBP	rs151117229	6	26491355	T	C	0.03678	0.0337482	0.00449189	5.77313e-14	Secondary	192	BTN1A1	10093	intergenic
SBP	rs79386517	6	27895000	T	C	0.0497	0.0250158	0.00441113	1.41911e-08	Secondary	192	OR2W6P	10242	intergenic
SBP	rs9257594	6	29152970	T	C	0.2485	0.011758	0.00214742	4.36519e-08	Secondary	192	OR2J4P	2747	intergenic
SBP	rs114472600	6	34166533	C	T	0.02982	0.024987	0.0041665	2.00853e-09	Top	193	KRT18P9	7676	intergenic
SBP	rs2395622	6	35388758	C	T	0.1918	0.0123112	0.00219258	1.96638e-08	Top	194	PPARD	0	intronic
SBP	rs145211473	6	39242163	G	A	0.01988	-0.0385162	0.0059304	8.32001e-11	Top	195	KCNK17	24613	intergenic
SBP	rs2815063	6	39262535	A	C	0.1203	0.0145229	0.00252234	8.52639e-09	Secondary	195	KCNK17	4241	intergenic
SBP	rs12207935	6	43259129	T	C	0.1203	0.0160194	0.00290576	3.52788e-08	Secondary	196	TTBK1	3131	intergenic
SBP	rs7763558	6	43349215	A	G	0.3698	0.0183156	0.00181865	7.42016e-24	Top	196	ZNF318	11998	intergenic
SBP	rs6905288	6	43758873	G	A	0.4036	-0.0106667	0.00172481	6.23759e-10	Secondary	196	VEGFA	4648	intergenic
SBP	rs78648104	6	50683009	C	T	0.1173	0.0227739	0.00294398	1.02807e-14	Top	197	TFAP2D	0	exonic
SBP	rs7772884	6	51040926	C	T	0.497	-0.00928753	0.00170292	4.9282e-08	Secondary	197	FTH1P5	159956	intergenic
SBP	rs1984195	6	79657391	A	G	0.4791	0.0134994	0.0017124	3.18821e-15	Top	198	PHIP	0	exonic
SBP	rs9449350	6	82281417	C	T	0.3241	0.011855	0.00182398	8.05913e-11	Top	199	FAM46A	0	intronic
SBP	rs6921291	6	97066242	T	C	0.2107	0.0192661	0.0021667	6.00648e-19	Top	200	FHL5	1729	intergenic
SBP	rs9486916	6	109013930	T	C	0.2296	0.014161	0.00214913	4.4229e-11	Top	201	FOXO3	7952	intergenic
SBP	rs557526	6	109090119	A	G	0.2555	-0.0112082	0.00200843	2.39694e-08	Secondary	201	LINC00222	0	ncRNA_exonic
SBP	rs2693560	6	117523671	A	G	0.3489	-0.011469	0.00176823	8.80581e-11	Secondary	202	VGLL2	63049	intergenic
SBP	rs13207962	6	117817099	A	G	0.2545	-0.013672	0.00200654	9.51216e-12	Top	202	GOPC:DCBLD1	00:00:00	intronic
SBP	rs62421489	6	118601980	A	G	0.09344	0.0220484	0.00310588	1.25731e-12	Top	203	SLC35F1	0	intronic
SBP	rs10782230	6	126228512	A	G	0.495	0.011432	0.00170321	1.91925e-11	Secondary	204	NCOA7	0	intronic
SBP	rs4897173	6	126579388	A	G	0.1282	0.015602	0.00261655	2.47949e-09	Secondary	204	PPP1R14BP5	0	ncRNA_exonic
SBP	rs4273712	6	126964510	G	A	0.2803	-0.0131146	0.00192338	9.1989e-12	Secondary	204	PRELID1P1	123	upstream
SBP	rs9401913	6	127159982	A	G	0.4473	0.0286587	0.00171533	1.15778e-62	Top	204	RPS4XP9	154989	intergenic
SBP	rs118094484	6	127222374	A	G	0.02982	0.0295833	0.00524377	1.68472e-08	Secondary	204	RSPO3	217374	intergenic
SBP	rs17651529	6	127340068	C	T	0.2704	-0.0115183	0.00192775	2.30109e-09	Secondary	204	RSPO3	99680	intergenic
SBP	rs9885632	6	131311909	C	T	0.2674	-0.0126584	0.00192061	4.37286e-11	Top	205	EPB41L2	0	intronic
SBP	rs2327429	6	134209837	C	T	0.3012	-0.0108215	0.0018739	7.70123e-09	Top	206	RP3-323P13.2	0	ncRNA_exonic
SBP	rs7763294	6	140383733	T	G	0.3082	-0.010711	0.0018304	4.86449e-09	Top	207	RP3-332B22.1	4838	intergenic
SBP	rs62429831	6	140809186	T	C	0.1511	0.013301	0.00239439	2.77492e-08	Secondary	207	AL356137.1	172573	intergenic
SBP	rs6570530	6	143150223	T	C	0.4324	0.0119763	0.00171119	2.5807e-12	Top	208	HIVEP2	0	intronic
SBP	rs7765526	6	147713764	A	G	0.4811	0.010899	0.00170815	1.76401e-10	Top	209	RP11-361F15.2	2162	intergenic
SBP	rs112576472	6	150972562	A	G	0.172	-0.0167823	0.00223868	6.55351e-14	Secondary	210	PLEKHG1:RP11-136K14.3	00:00:00	ncRNA_intronic
SBP	rs57139556	6	150998511	G	A	0.08052	-0.0435827	0.00330572	1.08446e-39	Top	210	PLEKHG1	0	intronic
SBP	rs275351	6	151015996	C	T	0.4781	-0.0103398	0.00170272	1.25901e-09	Secondary	210	PLEKHG1	0	intronic
SBP	rs12199746	6	151896523	G	A	0.4165	0.0103202	0.00174793	3.54279e-09	Top	211	CCDC170	0	intronic
SBP	rs851966	6	151981210	G	A	0.4503	0.00969553	0.00171529	1.58211e-08	Secondary	211	ESR1	0	NA
SBP	rs75559245	6	152160286	G	A	0.09841	-0.0164591	0.00294361	2.25144e-08	Secondary	211	ESR1	0	intronic
SBP	rs509833	6	159711515	A	G	0.1173	0.0167367	0.00246513	1.12604e-11	Top	212	FNDC1	18373	intergenic
SBP	rs12661036	6	163737476	C	T	0.2276	0.0112489	0.00203977	3.4917e-08	Top	213	PACRG	951	downstream
SBP	rs56246598	6	166167674	G	A	0.05467	-0.0250472	0.00343878	3.24673e-13	Top	214	PDE10A	0	upstream
SBP	rs9294987	6	169720237	C	T	0.4682	0.00988474	0.0017352	1.22226e-08	Top	215	XXyac-YX65C7_A.4	22182	intergenic
SBP	rs10262232	7	1141925	A	C	0.2197	0.0111819	0.00197114	1.40461e-08	Secondary	216	C7orf50	0	intronic
SBP	rs17826049	7	1222859	T	G	0.05865	-0.0326586	0.00415953	4.11032e-15	Top	216	AC091729.9	17955	intergenic
SBP	rs6959688	7	1966831	G	A	0.3847	0.0127611	0.00174111	2.31399e-13	Secondary	217	MAD1L1	0	intronic
SBP	rs56145652	7	2489067	T	C	0.16	-0.0134483	0.00231242	6.03868e-09	Secondary	217	AC004840.9	1581	intergenic
SBP	rs10282122	7	2529623	C	T	0.331	0.016432	0.00181184	1.19849e-19	Top	217	GRIFIN	13094	intergenic
SBP	rs755179	7	2557266	T	C	0.4563	0.0101518	0.00173848	5.23636e-09	Secondary	217	LFNG	0	intronic
SBP	rs73049928	7	4669949	G	A	0.2276	0.0126635	0.00215463	4.16863e-09	Top	218	FOXK1	13438	intergenic
SBP	rs3807925	7	18543250	G	A	0.3509	0.0102054	0.00178668	1.11681e-08	Secondary	219	HDAC9	0	intronic
SBP	rs57301765	7	19052733	A	G	0.169	0.0212084	0.00231308	4.77915e-20	Top	219	TWIST1	7880	intergenic
SBP	rs13227860	7	22154454	A	G	0.3042	0.0120943	0.00190964	2.40025e-10	Top	220	RAPGEF5	3401	intergenic
SBP	rs2069833	7	22767664	C	T	0.4105	0.0104542	0.0017287	1.47188e-09	Top	221	IL6	0	intronic
SBP	rs2721819	7	24742128	A	G	0.1312	-0.0147111	0.00252362	5.56408e-09	Top	222	DFNA5	0	UTR3
SBP	rs2290263	7	25887278	G	A	0.2565	-0.0144281	0.00198573	3.70581e-13	Top	223	AC003090.1	96663	intergenic
SBP	rs73683179	7	25930365	T	C	0.08946	-0.0189781	0.00288005	4.41336e-11	Secondary	223	CTD-2227E11.1	57911	intergenic
SBP	rs6977848	7	25989520	G	T	0.4165	0.0103444	0.00173887	2.69961e-09	Secondary	223	MIR148A	18	upstream:downstream
SBP	rs11983200	7	27186596	G	A	0.1064	0.0162147	0.00287427	1.68747e-08	Secondary	224	HOXA3:RP1-170O19.22:HOXA-AS3:HOXA6	0:0:0:0	ncRNA_intronic
SBP	rs35355140	7	27204732	A	C	0.06461	-0.0282997	0.00329509	8.81561e-18	Secondary	224	HOXA9:RP1-170O19.20	00:00:00	exonic
SBP	rs3735533	7	27245893	T	C	0.06064	-0.0498863	0.00324784	3.04233e-53	Top	224	HOTTIP	0	ncRNA_exonic
SBP	rs12540271	7	27299606	G	A	0.493	-0.0119159	0.00170421	2.709e-12	Secondary	224	RPL35P4	9369	intergenic
SBP	rs17473424	7	27324369	A	G	0.09046	0.029031	0.00279693	3.07125e-25	Secondary	224	RPL35P4	15071	intergenic
SBP	rs11563976	7	27397188	C	T	0.2406	-0.0141827	0.00208341	9.93417e-12	Secondary	224	AC004009.3	4273	intergenic
SBP	rs2391449	7	27685146	C	T	0.3022	0.01147	0.00184981	5.62316e-10	Secondary	224	HIBADH	0	intronic
SBP	rs849138	7	28177338	G	A	0.4911	0.0104104	0.00171493	1.27546e-09	Secondary	224	JAZF1	0	intronic
SBP	rs17171710	7	40440233	T	C	0.09344	-0.0214581	0.00277372	1.02416e-14	Top	225	SUGCT	0	intronic
SBP	rs11977526	7	46008110	A	G	0.4026	-0.0158908	0.00174395	8.09097e-20	Top	226	AC073115.6	1145	intergenic
SBP	rs12668436	7	47548893	C	T	0.2833	0.011361	0.00197668	9.05556e-09	Top	227	TNS3	0	intronic
SBP	rs10950289	7	71429308	G	A	0.1789	-0.0125081	0.00228756	4.55412e-08	Top	228	CALN1	0	intronic
SBP	rs6963105	7	75097488	A	G	0.4602	-0.0101113	0.00178989	1.61266e-08	Top	229	POM121C	0	intronic
SBP	rs848445	7	77572461	T	C	0.2972	-0.0108103	0.00188542	9.82891e-09	Top	230	PHTF2	0	intronic
SBP	rs10254757	7	90320790	A	C	0.4314	0.00946771	0.00173027	4.45474e-08	Top	231	CDK14	0	intronic
SBP	rs42377	7	92243672	A	G	0.3211	-0.0163341	0.00186401	1.90346e-18	Top	232	CDK6	0	UTR3
SBP	rs11983783	7	96463812	C	T	0.4394	-0.00994442	0.00173554	1.00502e-08	Top	233	MARK2P10	23681	intergenic
SBP	rs3808356	7	100492322	T	C	0.2684	0.0105751	0.00189863	2.54962e-08	Top	234	ACHE	0	intronic
SBP	rs62481856	7	106412082	A	G	0.2227	0.0384994	0.00212008	1.08185e-73	Top	235	CTB-111H14.1	1428	intergenic
SBP	rs12113051	7	106444790	C	A	0.3728	0.00984649	0.0017767	2.99028e-08	Secondary	235	RP5-884M6.1	8779	intergenic
SBP	rs6466878	7	123272278	T	C	0.2913	0.010792	0.00182963	3.66859e-09	Top	236	ASB15	0	intronic
SBP	rs3757387	7	128576086	C	T	0.4543	-0.0102123	0.00171104	2.39434e-09	Top	237	IRF5	1579	intergenic
SBP	rs56179563	7	129685597	A	G	0.3857	-0.0117051	0.00174722	2.09506e-11	Top	238	ZC3HC1	0	intronic
SBP	rs34072724	7	130432469	A	G	0.4493	-0.0133286	0.00170518	5.42942e-15	Secondary	239	KLF14	13580	intergenic
SBP	rs6943595	7	130957256	G	A	0.3797	-0.00971722	0.00176078	3.41544e-08	Secondary	239	MKLN1	0	intronic
SBP	rs10954312	7	130969771	C	T	0.34	-0.0106272	0.00185944	1.09545e-08	Secondary	239	MKLN1	0	intronic
SBP	rs13244567	7	131160688	T	G	0.3419	0.0143723	0.00174038	1.4798e-16	Top	239	MKLN1	0	intronic
SBP	rs75511781	7	131323710	G	A	0.05567	0.0302073	0.00428896	1.88089e-12	Secondary	239	AC093106.7	23000	intergenic
SBP	rs6957161	7	131361319	A	G	0.2406	0.0113602	0.00194032	4.77529e-09	Secondary	239	AC093106.4	10701	intergenic
SBP	rs1790998	7	134138380	A	C	0.4274	-0.0113288	0.00171071	3.53636e-11	Top	240	AKR1B1	0	intronic
SBP	rs141212865	7	139404666	C	A	0.2137	-0.0161622	0.00215153	5.82522e-14	Top	241	HIPK2	0	intronic
SBP	rs73727605	7	149474622	A	G	0.08449	0.0188278	0.00344844	4.7669e-08	Top	242	SSPO	0	ncRNA_intronic
SBP	rs1960024	7	150281362	A	G	0.3777	0.0104494	0.00176992	3.54957e-09	Secondary	243	GIMAP4	10320	intergenic
SBP	rs741066	7	150500520	T	C	0.3549	0.012317	0.00185172	2.89785e-11	Secondary	243	TMEM176A	0	exonic
SBP	rs740956	7	150598440	C	T	0.4145	-0.0112419	0.00172023	6.35633e-11	Secondary	243	AOC1	39847	intergenic
SBP	rs3918226	7	150690176	T	C	0.09841	0.0366818	0.00313245	1.12938e-31	Top	243	NOS3	0	intronic
SBP	rs891511	7	150704843	A	G	0.335	-0.0189263	0.00180924	1.30632e-25	Secondary	243	NOS3	0	intronic
SBP	rs4725995	7	150819169	T	C	0.334	0.0114467	0.00183701	4.62891e-10	Secondary	243	AGAP3	0	intronic
SBP	rs10224210	7	151413194	C	T	0.2962	0.0208413	0.00189805	4.74879e-28	Top	244	PRKAG2	0	intronic
SBP	rs12698354	7	155744734	A	G	0.3986	0.0104219	0.00171728	1.28825e-09	Top	245	AC021218.2	10591	intergenic
SBP	rs4875958	8	1721090	G	A	0.3221	-0.0123495	0.00189592	7.33035e-11	Top	246	CLN8	0	intronic
SBP	rs2176455	8	8121172	T	C	0.3559	0.00969617	0.00175249	3.15167e-08	Secondary	247	FAM86B3P	18784	intergenic
SBP	rs11774455	8	8599400	T	G	0.08549	0.0154008	0.00277273	2.78594e-08	Secondary	247	RP11-211C9.1	0	ncRNA_intronic
SBP	rs4382480	8	8721473	A	G	0.4095	0.0167505	0.00171056	1.21344e-22	Secondary	247	MFHAS1	0	intronic
SBP	rs57360720	8	9216199	G	A	0.2028	0.0118229	0.00207975	1.30992e-08	Secondary	247	RP11-115J16.1	0	ncRNA_intronic
SBP	rs4840439	8	9673841	T	C	0.2376	0.0141177	0.00193743	3.17361e-13	Secondary	247	TNKS	33984	intergenic
SBP	rs11987861	8	9742206	A	G	0.2137	0.0170849	0.00199993	1.3108e-17	Secondary	247	LINC00599	15367	intergenic
SBP	rs7844551	8	10064790	A	C	0.1958	0.014068	0.00199355	1.70439e-12	Secondary	247	MSRA	0	intronic
SBP	rs73197294	8	10277978	G	A	0.2584	-0.0155278	0.0019982	7.79158e-15	Secondary	247	MSRA	0	intronic
SBP	rs35386136	8	10334961	C	T	0.2306	0.0117688	0.00193	1.07536e-09	Secondary	247	RP11-981G7.2	0	ncRNA_intronic
SBP	rs55874831	8	10485720	A	G	0.1113	-0.0138825	0.0024717	1.94784e-08	Secondary	247	RP1L1	0	intronic
SBP	rs7814142	8	10637552	G	A	0.4105	0.0206212	0.00173255	1.15263e-32	Top	247	SOX7:SOX7:PINX1	00:00:00	intronic
SBP	rs6980978	8	11274554	T	C	0.3767	-0.0104427	0.00177013	3.64838e-09	Secondary	247	C8orf12	0	intronic
SBP	rs73201442	8	11516594	C	T	0.1421	-0.0159678	0.00251334	2.1084e-10	Secondary	247	GATA4	17873	intergenic
SBP	rs9329247	8	11580907	A	G	0.1481	0.0170479	0.00229545	1.11223e-13	Secondary	247	GATA4	0	intronic
SBP	rs2645399	8	11609169	T	C	0.3728	-0.014131	0.00178353	2.31822e-15	Secondary	247	GATA4	0	intronic
SBP	rs62491484	8	11625611	T	C	0.1561	0.0131061	0.00217606	1.71369e-09	Secondary	247	NEIL2	1536	intergenic
SBP	rs11998678	8	11830150	T	C	0.4513	0.0157835	0.00170731	2.35919e-20	Secondary	247	DEFB136	1295	intergenic
SBP	rs2872717	8	23403424	C	T	0.2525	0.0148143	0.00200317	1.40936e-13	Top	248	SLC25A37	0	intronic
SBP	rs6997996	8	25891653	G	A	0.2724	-0.0230197	0.00196313	9.37523e-32	Top	249	EBF2	0	intronic
SBP	rs62501779	8	25932777	G	A	0.2038	0.0125185	0.00203265	7.33237e-10	Secondary	249	EBF2	29863	intergenic
SBP	rs12679853	8	26015518	A	G	0.2833	-0.0117686	0.00193504	1.18832e-09	Secondary	249	RNA5SP258	21003	intergenic
SBP	rs9650417	8	26029798	A	G	0.2356	-0.011091	0.00202981	4.65373e-08	Secondary	249	RNA5SP258	35283	intergenic
SBP	rs77375686	8	26043622	G	A	0.1183	0.0189599	0.00270224	2.27685e-12	Secondary	249	RNA5SP258	49107	intergenic
SBP	rs2979470	8	30288272	T	C	0.4851	0.010909	0.00170273	1.48631e-10	Top	250	RBPMS	0	intronic
SBP	rs1906672	8	38130025	A	G	0.2445	0.0161611	0.00201683	1.11841e-15	Top	251	DDHD2:WHSC1L1	00:00:00	UTR3
SBP	rs4873492	8	51947549	T	C	0.1769	0.0183475	0.00225346	3.89013e-16	Top	252	SNORA7	19823	intergenic
SBP	rs2354862	8	64501744	C	A	0.333	-0.013657	0.00178461	1.96892e-14	Top	253	RP11-573J24.1	0	ncRNA_exonic
SBP	rs13253358	8	68920135	T	C	0.3042	0.0116268	0.00186121	4.18557e-10	Top	254	PREX2	0	intronic
SBP	rs2588791	8	76599765	A	G	0.07455	-0.0197958	0.00342473	7.45943e-09	Secondary	255	AC016194.1	98834	intergenic
SBP	rs2126474	8	76878957	T	G	0.4036	-0.0139894	0.00173038	6.23783e-16	Top	255	snoU13	73817	intergenic
SBP	rs9298280	8	77329753	T	G	0.2684	-0.0119047	0.00189164	3.10791e-10	Secondary	255	LINC01111	0	ncRNA_intronic
SBP	rs16939357	8	77690563	C	T	0.167	-0.0166366	0.00237654	2.55298e-12	Secondary	255	ZFHX4	0	exonic
SBP	rs72688070	8	81393697	T	C	0.1958	-0.0146721	0.0022735	1.09296e-10	Top	256	Y_RNA	3098	intergenic
SBP	rs10958048	8	82792914	T	C	0.2565	-0.013649	0.00194692	2.37385e-12	Top	257	RP11-354A14.1	4697	intergenic
SBP	rs7009170	8	92149429	T	C	0.331	-0.011179	0.0018264	9.31195e-10	Top	258	LRRC69	0	intronic
SBP	rs843088	8	92558186	G	A	0.2932	0.0114612	0.00189602	1.4953e-09	Secondary	258	RP11-122C21.1	0	ncRNA_intronic
SBP	rs2613204	8	95253196	T	C	0.1869	0.014185	0.0021924	9.79481e-11	Top	259	GEM	8284	intergenic
SBP	rs2340586	8	95969261	G	A	0.4573	0.0110682	0.00170248	7.96831e-11	Top	260	NDUFAF6	0	intronic
SBP	rs2978098	8	101676675	C	A	0.4672	-0.0124017	0.00172005	5.59207e-13	Top	261	SNX31	1031	intergenic
SBP	rs142449193	8	102750597	T	C	0.05268	-0.0242653	0.00404657	2.01593e-09	Top	262	NCALD	0	intronic
SBP	rs1380686	8	105853928	T	G	0.3221	-0.0110871	0.00180912	8.87414e-10	Secondary	263	RP11-127H5.1	0	intronic
SBP	rs7829839	8	105943563	G	A	0.4145	0.0109698	0.00171529	1.60227e-10	Secondary	263	RP11-127H5.1	0	intronic
SBP	rs35783704	8	105966258	A	G	0.0994	-0.0244874	0.00278815	1.59656e-18	Top	263	RP11-127H5.1	0	intronic
SBP	rs34101935	8	106227757	T	C	0.04473	0.0236412	0.00383315	6.93531e-10	Secondary	263	RP11-127H5.1	0	intronic
SBP	rs2957468	8	106325360	A	G	0.3062	0.0135107	0.00180437	7.00507e-14	Secondary	263	RP11-127H5.1	0	intronic
SBP	rs3134101	8	110091044	T	C	0.4304	0.0104557	0.00173556	1.69784e-09	Top	264	TRHR	7805	intergenic
SBP	rs2470004	8	120358445	C	T	0.1461	0.0169887	0.00220371	1.26673e-14	Top	265	SNORA32	42142	intergenic
SBP	rs62523863	8	126520544	A	G	0.2316	0.0146004	0.00206008	1.36775e-12	Top	266	RP11-136O12.2	0	ncRNA_intronic
SBP	rs10096512	8	129486237	A	G	0.3807	-0.010504	0.00176019	2.40867e-09	Top	267	RP11-89M16.1	0	ncRNA_intronic
SBP	rs112070444	8	135611317	T	C	0.03181	-0.0285788	0.00481986	3.04068e-09	Secondary	268	ZFAT:ZFAT-AS1	00:00:00	ncRNA_intronic
SBP	rs7012866	8	135616959	G	T	0.4871	0.0128419	0.00170355	4.76015e-14	Top	268	ZFAT	0	intronic
SBP	rs117076050	8	135732891	A	G	0.04771	0.024447	0.00413969	3.51543e-09	Secondary	268	CTD-2342N23.3	2298	intergenic
SBP	rs756228	8	141069131	A	G	0.2992	0.0116518	0.00181023	1.2216e-10	Secondary	269	TRAPPC9	0	intronic
SBP	rs4961293	8	141812374	T	C	0.4573	0.0125522	0.00171052	2.16437e-13	Top	269	PTK2	0	intronic
SBP	rs79119657	8	142216322	G	A	0.1948	0.0124223	0.00214218	6.67421e-09	Secondary	269	SLC45A4	942	downstream
SBP	rs10875469	8	142333425	T	C	0.2803	-0.010709	0.00193543	3.1459e-08	Secondary	269	RP11-10J21.6	2803	intergenic
SBP	rs36092215	8	142367246	A	G	0.03678	-0.0245998	0.00441913	2.59653e-08	Secondary	269	GPR20	0	exonic
SBP	rs76735299	8	142396481	A	G	0.08449	0.0221295	0.00311065	1.1264e-12	Secondary	269	CTD-3064M3.4	3557	intergenic
SBP	rs12549801	8	142441642	A	G	0.2425	-0.0129349	0.00201941	1.50077e-10	Secondary	269	PTP4A3	21	downstream
SBP	rs4129585	8	143312933	A	C	0.4453	0.0102251	0.00172442	3.03686e-09	Secondary	270	TSNARE1	0	intronic
SBP	rs3802228	8	143992218	A	G	0.4314	0.0151455	0.00171996	1.30033e-18	Top	270	GML:CYP11B2	00:00:00	UTR3
SBP	rs1536608	9	223613	T	G	0.4781	0.0105599	0.00169897	5.11596e-10	Top	271	DOCK8	0	intronic
SBP	rs60191654	9	753648	G	A	0.1849	0.0129979	0.00216702	1.99722e-09	Secondary	271	KANK1	7542	intergenic
SBP	rs4741961	9	4334606	C	T	0.168	-0.013154	0.00230987	1.2361e-08	Top	272	GLIS3	0	NA
SBP	rs1332813	9	9350706	T	C	0.3449	0.0121411	0.00177422	7.75223e-12	Top	273	PTPRD	0	intronic
SBP	rs9886665	9	22942770	T	C	0.2545	0.0110981	0.00192699	8.44703e-09	Top	274	AL391117.1	10247	intergenic
SBP	rs13299642	9	33875033	A	G	0.09443	0.015736	0.00278785	1.65662e-08	Secondary	275	UBE2R2	0	intronic
SBP	rs4553000	9	34223553	C	T	0.497	0.0109502	0.00169473	1.03789e-10	Top	275	UBAP1	0	intronic
SBP	rs67227401	9	35915057	T	C	0.09841	-0.0175991	0.00297621	3.35396e-09	Top	276	LINC00961	3373	intergenic
SBP	rs10820855	9	94201341	C	T	0.3141	0.0100653	0.00184021	4.50872e-08	Top	277	RP11-440G5.2	11914	intergenic
SBP	rs59400568	9	112757346	G	A	0.2197	-0.0125958	0.00212964	3.32862e-09	Secondary	278	PALM2-AKAP2:AKAP2	00:00:00	intronic
SBP	rs2900508	9	113124965	G	A	0.4722	0.00953836	0.00169543	1.84511e-08	Secondary	278	SVEP1	2565	intergenic
SBP	rs7855526	9	113147855	G	T	0.3052	0.0129693	0.0018155	9.08662e-13	Secondary	278	SVEP1	0	intronic
SBP	rs10980408	9	113249071	C	T	0.03181	0.0405341	0.00455292	5.44163e-19	Top	278	SVEP1	0	intronic
SBP	rs13290326	9	116696625	T	C	0.497	-0.0113764	0.00169406	1.87503e-11	Top	279	ZNF618	0	intronic
SBP	rs2093324	9	119359745	A	G	0.34	-0.00984938	0.00175875	2.14081e-08	Top	280	ASTN2	0	intronic
SBP	rs34025993	9	123516572	A	G	0.4056	0.0118989	0.00172084	4.69195e-12	Top	281	FBXW2	0	intergenic
SBP	rs733329	9	125624164	C	T	0.1342	-0.0157365	0.00254371	6.15363e-10	Top	282	RC3H2	0	intronic
SBP	rs10760345	9	127037796	G	A	0.332	-0.0102402	0.00175777	5.68788e-09	Secondary	283	NEK6	0	intronic
SBP	rs72765298	9	127900996	C	T	0.1133	0.0188711	0.00256205	1.76321e-13	Secondary	283	SCAI	0	intronic
SBP	rs7023828	9	128498594	T	C	0.4314	-0.0141149	0.00171859	2.15581e-16	Top	283	RP11-423C15.3	7438	intergenic
SBP	rs1891730	9	130309028	C	T	0.3489	0.00974704	0.00175352	2.72026e-08	Top	284	FAM129B	0	intronic
SBP	rs6271	9	136522274	T	C	0.06064	-0.0295364	0.00326563	1.50164e-19	Top	285	DBH:DBH-AS1	00:00:00	exonic
SBP	rs11145807	9	139520789	A	G	0.4125	0.0115782	0.0017534	4.02125e-11	Top	286	RP11-251M1.1	22272	intergenic
SBP	rs10781527	9	139852224	T	C	0.3062	0.0102231	0.00184558	3.03787e-08	Secondary	286	LCN12	2274	intergenic
SBP	rs11252324	10	4124568	T	G	0.07256	-0.0226872	0.00319099	1.16227e-12	Top	287	RP11-433J20.1	0	ncRNA_intronic
SBP	rs11257593	10	12241815	A	G	0.4573	0.00942499	0.00170702	3.36473e-08	Top	288	CDC123	0	intronic
SBP	rs7894090	10	18291288	G	A	0.1392	0.0140734	0.00240718	5.02179e-09	Secondary	289	SLC39A12:SLC39A12-AS1	00:00:00	ncRNA_exonic
SBP	rs1891392	10	18336421	T	C	0.2724	0.0123732	0.00188147	4.82098e-11	Secondary	289	SLC39A12	4199	intergenic
SBP	rs2488152	10	18355456	G	A	0.1113	0.0204258	0.00278252	2.12422e-13	Secondary	289	SLC39A12	23234	intergenic
SBP	rs75699707	10	18359294	A	G	0.01889	-0.0293549	0.00533827	3.82036e-08	Secondary	289	SLC39A12	27072	intergenic
SBP	rs74593582	10	18374059	C	T	0.01392	0.0378327	0.00692289	4.63252e-08	Secondary	289	SLC39A12	41837	intergenic
SBP	rs12778700	10	18385490	C	T	0.3072	-0.0107031	0.00180829	3.24084e-09	Secondary	289	CACNB2	44115	intergenic
SBP	rs1888693	10	18440444	A	G	0.3539	0.0213187	0.00179329	1.3656e-32	Secondary	289	CACNB2	0	intronic
SBP	rs1952984	10	18466582	T	C	0.1034	0.0209132	0.00290243	5.78683e-13	Secondary	289	CACNB2	0	intronic
SBP	rs61278674	10	18481737	G	A	0.07753	0.0176434	0.00292153	1.54968e-09	Secondary	289	CACNB2	0	intronic
SBP	rs1779209	10	18514561	T	C	0.3121	0.015111	0.00189167	1.36915e-15	Secondary	289	CACNB2	0	intronic
SBP	rs10828399	10	18553968	G	A	0.4602	0.0106717	0.00170401	3.78383e-10	Secondary	289	CACNB2	0	intronic
SBP	rs17610275	10	18621630	G	T	0.07853	-0.0206415	0.00326856	2.69899e-10	Secondary	289	CACNB2	0	intronic
SBP	rs10828542	10	18627285	G	A	0.4245	-0.0100167	0.00174819	1.0058e-08	Secondary	289	CACNB2	0	intronic
SBP	rs7072277	10	18658707	A	G	0.4076	-0.00971135	0.0017051	1.23039e-08	Secondary	289	CACNB2	0	intronic
SBP	rs112133583	10	18695681	T	C	0.01988	-0.0278537	0.00500125	2.55692e-08	Secondary	289	CACNB2	0	intronic
SBP	rs7070847	10	18726054	A	G	0.2724	-0.0325728	0.00188924	1.30239e-66	Top	289	CACNB2	0	intronic
SBP	rs7923191	10	18727901	G	A	0.1938	0.0201105	0.00209801	9.20006e-22	Secondary	289	CACNB2	0	intronic
SBP	rs72786098	10	18729855	A	G	0.0169	-0.0271878	0.00482542	1.75777e-08	Secondary	289	CACNB2	0	intronic
SBP	rs116936375	10	18737135	A	G	0.04374	-0.0296877	0.0043209	6.38762e-12	Secondary	289	CACNB2	0	intronic
SBP	rs1998822	10	18755664	G	A	0.2773	0.0107239	0.00191697	2.21611e-08	Secondary	289	CACNB2	0	intronic
SBP	rs4748474	10	18790727	G	A	0.4583	-0.0108868	0.00171353	2.10555e-10	Secondary	289	CACNB2	0	intronic
SBP	rs1168587	10	27928326	A	G	0.4453	0.010095	0.00171642	4.06721e-09	Secondary	290	MKX	33477	intergenic
SBP	rs2246842	10	28054040	G	A	0.1938	-0.0133651	0.0021609	6.21172e-10	Secondary	290	RP11-360I20.2	0	ncRNA_intronic
SBP	rs11596400	10	28245420	G	A	0.4652	0.0138634	0.00171739	6.89305e-16	Top	290	ARMC4	0	intronic
SBP	rs813412	10	32284825	C	T	0.2316	0.0109986	0.00196919	2.33216e-08	Top	291	RN7SL825P	3515	intergenic
[truncated: 529 more rows]

## Sheet: Supplementary Data 3
Supplementary Data 3. Examination of the 114 unique SNPs (217 associations) associated with Alzheimer's disease across all cardiovascular traits according to MTAG results
MTAG	SNP	Chr	Pos	EA	OA	MAF	Genomic Locus	Gene	CV_GWS_assoc	AD_Beta	AD_P	AF_Beta	AF_P	CAD_Beta	CAD_P	cIMT_Beta	cIMT_P	STRK_Beta	STRK_P	SBP_Beta	SBP_P	DBP_Beta	DBP_P
AD-AF	rs7529220	1	22282619	T	C	0.1392	1	HSPG2	yes	-0.0140018	1.66e-08	-0.0124329	2.72e-10	0.00570374	0.160686	-0.00866218	0.149061	-0.00653921	0.0351164	-0.0127549	2.43e-07	-0.0117884	1.69e-06
AD-CAD	rs4575098	1	161155392	A	G	0.2406	2	ADAMTS4	no	0.0142409	2.96e-08	-0.000619969	0.702803	-0.00357387	0.335291	0.00336014	0.483773	-0.000420924	0.864348	-0.00277095	0.170122	-0.00143065	0.475934
AD-CIMT	rs6656401	1	207692049	A	G	0.174	3	CR1	no	0.0147295	4.89e-09	-0.000369254	0.833543	-0.00156941	0.690597	0.0107192	0.0459536	0.00326014	0.236625	0.000492902	0.823386	-0.00249394	0.25622
AD-STRK	rs3818361	1	207784968	A	G	0.1839	3	CR1	no	0.0114542	1.04e-09	0.000284736	0.870459	0.000579542	0.877687	0.0125589	0.0172639	0.0043834	0.106183	0.000276813	0.899515	-0.00263586	0.226829
AD-AF	rs2093760	1	207786828	A	G	0.1839	3	CR1	no	0.0148646	3.07e-11	0.000288395	0.868786	0.000403486	0.914671	0.0129112	0.0118006	0.0040538	0.134916	0.000218099	0.920305	-0.00261865	0.227231
AD-BP	rs2093760	1	207786828	A	G	0.1839	3	CR1	no	0.015744	8.42e-11	0.000288395	0.868786	0.000403486	0.914671	0.0129112	0.0118006	0.0040538	0.134916	0.000218099	0.920305	-0.00261865	0.227231
AD-CAD	rs2093760	1	207786828	A	G	0.1839	3	CR1	no	0.0219769	4.99e-16	0.000288395	0.868786	0.000403486	0.914671	0.0129112	0.0118006	0.0040538	0.134916	0.000218099	0.920305	-0.00261865	0.227231
AD-BP	rs824523	2	19707855	A	C	0.3419	4	AC010096.2	yes	0.0180557	3.18e-17	0.00101505	0.501751	-0.0021677	0.503743	-0.00327226	0.452382	0.000486397	0.831096	-0.0101215	2.04e-08	0.0105878	3.55e-09
AD-BP	rs11692604	2	19947507	C	T	0.4831	4	AC019055.1	no	0.0106297	4.09e-08	0.000255188	0.858344	-0.00143347	0.648007	-0.00504708	0.218617	0.000462663	0.830636	-0.0036275	0.0350425	0.0053184	0.00187738
AD-AF	rs4663105	2	127891427	C	A	0.4036	5	BIN1	no	0.0190368	9.9e-26	0.000621156	0.665854	0.00459816	0.141254	0.00116552	0.787775	0.00133489	0.539959	0.00275593	0.110213	0.00342395	0.0458978
AD-BP	rs4663105	2	127891427	C	A	0.4036	5	BIN1	no	0.0230904	1.14e-31	0.000621156	0.665854	0.00459816	0.141254	0.00116552	0.787775	0.00133489	0.539959	0.00275593	0.110213	0.00342395	0.0458978
AD-CAD	rs4663105	2	127891427	C	A	0.4036	5	BIN1	no	0.0290115	2.64e-39	0.000621156	0.665854	0.00459816	0.141254	0.00116552	0.787775	0.00133489	0.539959	0.00275593	0.110213	0.00342395	0.0458978
AD-CIMT	rs4663105	2	127891427	C	A	0.4036	5	BIN1	no	0.0210989	2.8e-27	0.000621156	0.665854	0.00459816	0.141254	0.00116552	0.787775	0.00133489	0.539959	0.00275593	0.110213	0.00342395	0.0458978
AD-STRK	rs4663105	2	127891427	C	A	0.4036	5	BIN1	no	0.0124197	2.61e-16	0.000621156	0.665854	0.00459816	0.141254	0.00116552	0.787775	0.00133489	0.539959	0.00275593	0.110213	0.00342395	0.0458978
AD-BP	rs145538381	2	203892767	C	T	0.1302	6	NBEAL1	yes	-0.0175098	1.26e-09	-0.00167408	0.436322	0.0456565	2.39e-20	0.00331783	0.588973	-0.0108565	0.000812368	0.0090012	0.000410992	-0.00518526	0.0408807
AD-BP	rs73069394	3	41787233	A	G	0.1879	7	ULK4	yes	0.0285857	1.51e-29	-0.000172547	0.928703	-0.00106718	0.787677	-0.0148226	0.0056776	-0.0105869	0.000225299	-0.00907335	6.69e-05	0.0272325	3.24e-33
AD-CAD	rs10939105	4	11023682	A	G	0.2823	8	RP11-61G19.1	no	0.0135376	2.08e-08	-0.00168573	0.289421	0.00233733	0.497157	-0.00724446	0.128635	0.00230283	0.34302	-0.00153354	0.42538	-0.00326632	0.0878524
AD-CIMT	rs6448450	4	11024168	A	G	0.2783	8	RP11-61G19.1	no	0.0117788	4.38e-08	-0.00168874	0.289393	0.00208543	0.549045	-0.00797141	0.0952476	0.00246869	0.310971	-0.00160152	0.405994	-0.00321177	0.093834
AD-BP	rs77399788	5	123003001	G	A	0.05765	9	KRT18P16	yes	0.0251918	1.77e-10	-0.00225649	0.455147	-0.0170868	0.00432433	-0.00872263	0.278318	0.00147727	0.740673	-0.00234778	0.519089	0.020085	3.35e-08
AD-CIMT	rs9381563	6	47432637	C	T	0.3221	10	AL355353.1	no	0.0111204	2.4e-08	0.000240644	0.870878	-0.00719321	0.0246285	-0.0055301	0.213498	0.00137238	0.54169	-0.000115377	0.948229	7.87e-05	0.964443
AD-CAD	rs1859788	7	99971834	A	G	0.3211	11	PILRA	no	-0.0158839	3.59e-12	-0.00185629	0.221391	0.00364051	0.263223	0.00674889	0.136805	-0.00455954	0.0474692	0.000531007	0.770187	0.00650616	0.000318414
AD-CIMT	rs1859788	7	99971834	A	G	0.3211	11	PILRA	no	-0.0140883	3.15e-12	-0.00185629	0.221391	0.00364051	0.263223	0.00674889	0.136805	-0.00455954	0.0474692	0.000531007	0.770187	0.00650616	0.000318414
AD-STRK	rs1859788	7	99971834	A	G	0.3211	11	PILRA	no	-0.00930637	3.94e-09	-0.00185629	0.221391	0.00364051	0.263223	0.00674889	0.136805	-0.00455954	0.0474692	0.000531007	0.770187	0.00650616	0.000318414
AD-AF	rs34995835	7	99990364	T	G	0.2972	11	PILRA	no	-0.0126856	6.01e-11	-0.00294215	0.0543173	0.00442584	0.191931	0.0040233	0.387042	-0.00382398	0.104068	-0.000363615	0.843999	0.00575924	0.00170465
AD-CAD	rs35251323	7	143095256	G	A	0.3171	12	EPHA1	no	0.0129882	8.36e-09	-0.000909678	0.532289	0.000131302	0.968312	0.00705264	0.113079	0.00107142	0.629506	-0.00294346	0.0961095	-0.0031916	0.069205
AD-CIMT	rs112961583	8	11446564	A	G	0.09543	13	LINC00208	yes	-0.0175307	2.11e-08	-0.000685826	0.764763	-0.00400148	0.450624	0.0416469	4.83e-10	0.000338788	0.922589	0.0114567	3.68e-05	0.00890514	0.00126256
AD-CAD	rs28834970	8	27195121	C	T	0.3439	14	PTK2B	no	0.0128297	9.72e-09	-0.000345496	0.814239	-0.0058944	0.066391	-0.00220026	0.605001	-2.6e-05	0.990676	-0.000899735	0.610751	-0.00106604	0.543963
AD-BP	rs755951	8	27226790	C	A	0.3867	14	PTK2B	no	0.0107836	4.06e-08	-6.08e-05	0.966423	-0.00558654	0.0758992	-0.00470737	0.265847	-0.0010593	0.627558	-0.00182898	0.291752	-0.00142185	0.409628
AD-CIMT	rs755951	8	27226790	C	A	0.3867	14	PTK2B	no	0.0112422	5.62e-09	-6.08e-05	0.966423	-0.00558654	0.0758992	-0.00470737	0.265847	-0.0010593	0.627558	-0.00182898	0.291752	-0.00142185	0.409628
AD-BP	rs4236673	8	27464929	A	G	0.3877	14	CLU	no	-0.0173347	1.42e-18	-0.00142464	0.323981	0.001155	0.717465	0.00828808	0.0475788	-0.00401867	0.0674813	-0.000750376	0.666125	-0.0051476	0.00289041
AD-CAD	rs4236673	8	27464929	A	G	0.3877	14	CLU	no	-0.0179343	3.83e-16	-0.00142464	0.323981	0.001155	0.717465	0.00828808	0.0475788	-0.00401867	0.0674813	-0.000750376	0.666125	-0.0051476	0.00289041
AD-AF	rs11787077	8	27465312	T	C	0.3897	14	CLU	no	-0.0129894	6.33e-13	-0.00156228	0.279505	0.00181141	0.567462	0.00764241	0.067453	-0.00420517	0.0554405	-0.000696473	0.688581	-0.00507914	0.00326622
AD-STRK	rs1532276	8	27466157	T	C	0.3887	14	CLU	no	-0.00973899	1.3e-10	-0.00146367	0.310883	0.00168051	0.59623	0.00765152	0.0673085	-0.0042107	0.0552418	-0.00079088	0.649127	-0.00520142	0.00260002
AD-CIMT	rs1532278	8	27466315	T	C	0.3857	14	CLU	no	-0.0161619	8.71e-17	-0.00120017	0.407133	0.00183378	0.565514	0.0111509	0.00971276	-0.00351301	0.110657	-0.000793608	0.648651	-0.00527168	0.00231711
AD-AF	rs11786896	8	145018354	T	C	0.05368	15	PLEC	no	0.023368	4.98e-08	0.0164202	1.14e-06	-0.00517177	0.484718	-0.00587327	0.594703	-0.00043466	0.93052	-0.00768371	0.0531751	-0.0213794	6.32e-08
AD-BP	rs10437655	11	47391948	A	G	0.3787	16	SPI1	yes	0.0115	6.4e-09	0.000952034	0.513992	0.000479799	0.880505	0.00910905	0.0299716	-0.00429297	0.0516141	0.0210144	2.95e-33	0.022282	1.31e-37
AD-BP	rs2081545	11	59958380	A	C	0.4056	17	MS4A6A	no	-0.0135823	5.42e-12	0.00168961	0.24166	0.00591645	0.0622672	-0.00108174	0.803998	0.00171629	0.431758	3.1e-05	0.98574	-0.00121179	0.482505
AD-CAD	rs2081545	11	59958380	A	C	0.4056	17	MS4A6A	no	-0.0150078	9.52e-12	0.00168961	0.24166	0.00591645	0.0622672	-0.00108174	0.803998	0.00171629	0.431758	3.1e-05	0.98574	-0.00121179	0.482505
AD-CIMT	rs2081545	11	59958380	A	C	0.4056	17	MS4A6A	no	-0.0120179	6.72e-10	0.00168961	0.24166	0.00591645	0.0622672	-0.00108174	0.803998	0.00171629	0.431758	3.1e-05	0.98574	-0.00121179	0.482505
AD-AF	rs1582763	11	60021948	A	G	0.3628	17	MS4A4E	no	-0.0103241	2.71e-08	0.000851069	0.558957	0.00580065	0.0720535	-0.00324544	0.447014	0.00218522	0.322235	0.00127829	0.467227	9.63e-05	0.956047
AD-BP	rs867611	11	85776544	G	A	0.3121	18	PICALM	no	-0.0157589	2.62e-14	0.00233342	0.122168	-0.00111563	0.732979	0.00655981	0.130086	-0.00760456	0.00094527	0.00345645	0.0580091	0.00108062	0.551289
AD-CAD	rs867611	11	85776544	G	A	0.3121	18	PICALM	no	-0.0187347	6.16e-16	0.00233342	0.122168	-0.00111563	0.732979	0.00655981	0.130086	-0.00760456	0.00094527	0.00345645	0.0580091	0.00108062	0.551289
AD-CIMT	rs867611	11	85776544	G	A	0.3121	18	PICALM	no	-0.015291	3.91e-14	0.00233342	0.122168	-0.00111563	0.732979	0.00655981	0.130086	-0.00760456	0.00094527	0.00345645	0.0580091	0.00108062	0.551289
AD-STRK	rs7114401	11	85839935	C	T	0.4195	18	RNU6-560P	no	-0.0111063	1.75e-13	0.00198682	0.165383	-0.00051543	0.869626	-0.00253168	0.536285	-0.00882821	4.75e-05	1.69e-05	0.992157	-0.000542104	0.751542
AD-AF	rs10792832	11	85867875	A	G	0.3718	18	RNU6-560P	no	-0.0108573	4.15e-09	0.00140959	0.33638	-9.16e-05	0.977184	0.00636559	0.131328	-0.0062974	0.00470946	0.00227033	0.19806	0.0011845	0.499363
AD-BP	rs11218343	11	121435587	C	T	0.04274	19	SORL1	no	-0.0274667	4.48e-09	0.00471136	0.223313	-0.0145969	0.0240352	0.0144466	0.209426	-0.00143344	0.796291	0.000509078	0.908163	-0.00221968	0.614175
AD-CAD	rs11218343	11	121435587	C	T	0.04274	19	SORL1	no	-0.0356756	9.93e-12	0.00471136	0.223313	-0.0145969	0.0240352	0.0144466	0.209426	-0.00143344	0.796291	0.000509078	0.908163	-0.00221968	0.614175
AD-CIMT	rs11218343	11	121435587	C	T	0.04274	19	SORL1	no	-0.0278606	2.08e-09	0.00471136	0.223313	-0.0145969	0.0240352	0.0144466	0.209426	-0.00143344	0.796291	0.000509078	0.908163	-0.00221968	0.614175
AD-CAD	rs12590654	14	92938855	A	G	0.337	20	SLC24A4	no	-0.0134967	4.35e-09	0.000315224	0.834581	-0.000369	0.908518	0.00362123	0.422463	-0.00339975	0.135702	0.00115536	0.51808	0.00274908	0.123731
AD-BP	rs442495	15	59022615	C	T	0.3549	21	ADAM10	no	-0.0123783	7.72e-10	-0.000718284	0.635845	0.00336791	0.292051	0.00510722	0.232067	-0.00189442	0.409275	-0.00337323	0.0636446	-0.00667198	0.000239861
AD-BP	rs117618017	15	63569902	T	C	0.1352	22	APH1B	no	0.0169917	4.12e-09	-0.0022348	0.291862	-0.00498854	0.309621	-0.0110238	0.0622903	-0.00264482	0.404361	-0.00307636	0.212484	0.00382237	0.121284
AD-BP	rs28394864	17	47450775	A	G	0.4642	23	RP11-81K2.1	yes	0.0139317	6.85e-13	0.00247139	0.0825007	0.0106889	0.000637323	0.00797969	0.0502627	0.000579779	0.787501	0.0136025	1.16e-15	0.0187195	2.57e-28
AD-CAD	rs28394864	17	47450775	A	G	0.4642	23	RP11-81K2.1	yes	0.0130916	1.7e-09	0.00247139	0.0825007	0.0106889	0.000637323	0.00797969	0.0502627	0.000579779	0.787501	0.0136025	1.16e-15	0.0187195	2.57e-28
AD-CAD	rs3795065	19	1039444	C	T	0.3529	24	CNN2	no	0.0139161	7.5e-10	-4.43e-06	0.997625	0.00700089	0.0334837	0.00183076	0.692174	0.00177013	0.435819	-0.00280067	0.121196	-0.00262952	0.145025
AD-BP	rs56365761	19	39148103	G	A	0.4364	25	ACTN4	no	-0.0105524	4.62e-08	0.00343228	0.0155319	-0.00772861	0.0129744	0.0092224	0.0236298	0.00234893	0.274343	0.00253225	0.135219	-0.00653767	0.000115982
AD-AF	rs80257887	19	45020859	A	G	0.03579	26	CEACAM20	no	0.0299781	4.83e-09	0.00472062	0.228265	0.0087624	0.37227	-0.00183674	0.880164	0.00184284	0.759877	-0.000826358	0.859409	0.00113503	0.807367
AD-BP	rs80257887	19	45020859	A	G	0.03579	26	CEACAM20	no	0.0331766	2.44e-09	0.00472062	0.228265	0.0087624	0.37227	-0.00183674	0.880164	0.00184284	0.759877	-0.000826358	0.859409	0.00113503	0.807367
AD-CAD	rs80257887	19	45020859	A	G	0.03579	26	CEACAM20	no	0.0415836	2.25e-11	0.00472062	0.228265	0.0087624	0.37227	-0.00183674	0.880164	0.00184284	0.759877	-0.000826358	0.859409	0.00113503	0.807367
AD-CIMT	rs80257887	19	45020859	A	G	0.03579	26	CEACAM20	no	0.0311635	1.55e-08	0.00472062	0.228265	0.0087624	0.37227	-0.00183674	0.880164	0.00184284	0.759877	-0.000826358	0.859409	0.00113503	0.807367
AD-CAD	rs75161053	19	45048858	A	G	0.04175	26	CEACAM22P	no	0.0424215	4.03e-11	0.00389756	0.233167	0.00679772	0.460754	0.00448735	0.702079	-0.00301481	0.534599
AD-CAD	rs11083742	19	45071070	G	T	0.3986	26	CEACAM22P	no	-0.0146607	2.46e-11	-0.00218174	0.130424	0.00258448	0.406186	-0.00768329	0.0679878	0.00340377	0.119322	0.000978445	0.571497	0.000706852	0.682875
AD-AF	rs846879	19	45078886	G	A	0.3618	26	CEACAM22P	no	-0.0119621	8.57e-11	-0.00257513	0.0784421	0.00286513	0.366417	-0.00906027	0.0337826	0.00309985	0.162609	0.00197013	0.26256	0.00110933	0.528285
AD-BP	rs846879	19	45078886	G	A	0.3618	26	CEACAM22P	no	-0.0125604	3.51e-10	-0.00257513	0.0784421	0.00286513	0.366417	-0.00906027	0.0337826	0.00309985	0.162609	0.00197013	0.26256	0.00110933	0.528285
AD-CIMT	rs7255066	19	45146103	C	T	0.2694	26	CTB-171A8.1	no	-0.0118203	1.43e-08	0.000240957	0.881374	-0.00501823	0.132082	-0.00763325	0.102275	-0.0037119	0.126682	-0.00188742	0.33159	-0.000254346	0.895982
AD-BP	rs8111946	19	45152394	C	T	0.2654	26	CTB-171A8.1:PVR	no	-0.0136592	1.5e-10	0.000135481	0.933017	-0.00515868	0.122813	-0.00894767	0.0530795	-0.00339504	0.162231	-0.00133866	0.486568	0.000133227	0.944843
AD-CAD	rs8111946	19	45152394	C	T	0.2654	26	CTB-171A8.1:PVR	no	-0.0190536	1.39e-15	0.000135481	0.933017	-0.00515868	0.122813	-0.00894767	0.0530795	-0.00339504	0.162231	-0.00133866	0.486568	0.000133227	0.944843
AD-STRK	rs203707	19	45157488	G	A	0.2664	26	CTB-171A8.1:PVR	no	-0.00967233	3.74e-09	0.000302704	0.85095	-0.00461019	0.166175	-0.00962552	0.0371345	-0.00419821	0.083023	-0.00173361	0.369963	-8.44e-05	0.965223
AD-AF	rs10410651	19	45160896	C	T	0.2654	26	CTB-171A8.1:PVR	no	-0.0119795	1.07e-09	5.36e-05	0.97345	-0.00496468	0.136797	-0.0096383	0.0370857	-0.0034319	0.157421	-0.0013576	0.480644	0.000105493	0.956339
AD-AF	rs714948	19	45165912	A	C	0.1173	26	CTB-171A8.1:PVR:CEACAM19	no	0.024697	1.49e-17	0.00342999	0.117546	0.00144318	0.786295	0.00686909	0.267789	0.00368886	0.272446	0.00227503	0.393972	0.00329273	0.217039
AD-BP	rs714948	19	45165912	A	C	0.1173	26	CTB-171A8.1:PVR:CEACAM19	no	0.0276735	1.36e-18	0.00342999	0.117546	0.00144318	0.786295	0.00686909	0.267789	0.00368886	0.272446	0.00227503	0.393972	0.00329273	0.217039
AD-CIMT	rs714948	19	45165912	A	C	0.1173	26	CTB-171A8.1:PVR:CEACAM19	no	0.0232078	3.81e-14	0.00342999	0.117546	0.00144318	0.786295	0.00686909	0.267789	0.00368886	0.272446	0.00227503	0.393972	0.00329273	0.217039
AD-STRK	rs714948	19	45165912	A	C	0.1173	26	CTB-171A8.1:PVR:CEACAM19	no	0.0160882	3.28e-11	0.00342999	0.117546	0.00144318	0.786295	0.00686909	0.267789	0.00368886	0.272446	0.00227503	0.393972	0.00329273	0.217039
AD-CAD	rs62119327	19	45186873	T	G	0.01491	26	CTB-171A8.1:CEACAM19	no	-0.0434854	1.26e-08	-0.00310868	0.471829	-0.0397269	0.000228546	-0.0430964	0.00140975	-0.00112849	0.873079	-0.00794667	0.133931	-0.00602631	0.254256
AD-CAD	rs151330717	19	45196964	A	G	0.01193	26	CTB-171A8.1	no	-0.0629291	5.87e-10	-0.00700179	0.201798	-0.0248654	0.0256123	-0.0373843	0.013695	-0.0106868	0.17957	-0.00607875	0.319096	0.00258706	0.672425
AD-AF	rs2965164	19	45202052	T	C	0.3549	26	CTB-171A8.1	no	-0.0105052	1.14e-08	-0.000616618	0.681071	0.00127824	0.690381	0.00119838	0.79033	-0.000393744	0.861605	-0.000544121	0.762521	0.000536216	0.765961
AD-BP	rs2965164	19	45202052	T	C	0.3549	26	CTB-171A8.1	no	-0.0114949	8.91e-09	-0.000616618	0.681071	0.00127824	0.690381	0.00119838	0.79033	-0.000393744	0.861605	-0.000544121	0.762521	0.000536216	0.765961
AD-CAD	rs2965164	19	45202052	T	C	0.3549	26	CTB-171A8.1	no	-0.0149354	2.29e-11	-0.000616618	0.681071	0.00127824	0.690381	0.00119838	0.79033	-0.000393744	0.861605	-0.000544121	0.762521	0.000536216	0.765961
AD-CIMT	rs2965164	19	45202052	T	C	0.3549	26	CTB-171A8.1	no	-0.0117973	2.23e-09	-0.000616618	0.681071	0.00127824	0.690381	0.00119838	0.79033	-0.000393744	0.861605	-0.000544121	0.762521	0.000536216	0.765961
AD-CAD	rs11881756	19	45220896	C	T	0.1024	26	CTB-171A8.1	no	-0.0298088	4.62e-17	-0.00171064	0.448533	-0.0137342	0.00423192	-0.0122503	0.0697682	-0.00247229	0.470324	-0.00556294	0.0407363	-0.00384203	0.157478
AD-CAD	rs79638902	19	45221767	T	C	0.1501	26	CTB-171A8.1	no	0.0299904	9.19e-23	0.00240027	0.231307	0.00905737	0.0412082	-0.00119029	0.835315	0.000378903	0.899475	-0.00103973	0.669853	-0.00138873	0.569999
AD-AF	rs111740474	19	45223490	A	G	0.005964	26	CTB-171A8.1	no	0.0701989	7.36e-15	0.0125812	0.0436618
AD-AF	rs2927437	19	45241638	A	G	0.1988	26	BCL3	no	0.0269164	3.29e-32	0.000643879	0.70845	0.00301354	0.431978	0.00229528	0.657659	0.00447295	0.0946613	0.00346278	0.111897	0.000882957	0.685544
AD-CIMT	rs2927437	19	45241638	A	G	0.1988	26	BCL3	no	0.0293291	1.29e-33	0.000643879	0.70845	0.00301354	0.431978	0.00229528	0.657659	0.00447295	0.0946613	0.00346278	0.111897	0.000882957	0.685544
AD-BP	rs4803750	19	45247627	G	A	0.05666	26	BCL3	no	-0.0333945	3.16e-17	-0.00200902	0.478389	-0.00694736	0.23055	-0.0261399	0.00206397	-0.00831771	0.0539612	-0.0149764	7.86e-06	-0.00861457	0.0100442
AD-BP	rs2965169	19	45251156	C	A	0.4374	26	BCL3	no	-0.0252566	2.76e-38	0.000825457	0.570389	-0.0074176	0.0176226	-0.00950484	0.0235551	-0.00443846	0.0424853	-0.00590235	0.000690439	-0.00454849	0.00899313
AD-CAD	rs2965169	19	45251156	C	A	0.4374	26	BCL3	no	-0.0331741	3.84e-52	0.000825457	0.570389	-0.0074176	0.0176226	-0.00950484	0.0235551	-0.00443846	0.0424853	-0.00590235	0.000690439	-0.00454849	0.00899313
AD-STRK	rs2965169	19	45251156	C	A	0.4374	26	BCL3	no	-0.0156688	2.44e-25	0.000825457	0.570389	-0.0074176	0.0176226	-0.00950484	0.0235551	-0.00443846	0.0424853	-0.00590235	0.000690439	-0.00454849	0.00899313
AD-AF	rs10401176	19	45253491	T	C	0.1262	26	BCL3	no	-0.0246927	1.85e-20	-0.00360834	0.0912668	-0.0131197	0.00339334	-0.0146235	0.0214343	-0.00727959	0.0241832	-0.0109456	2.7e-05	-0.00809941	0.00189127
AD-CIMT	rs10401176	19	45253491	T	C	0.1262	26	BCL3	no	-0.021997	9.28e-15	-0.00360834	0.0912668	-0.0131197	0.00339334	-0.0146235	0.0214343	-0.00727959	0.0241832	-0.0109456	2.7e-05	-0.00809941	0.00189127
AD-BP	rs2967668	19	45302951	G	A	0.1262	26	CBLC	no	-0.0237993	1.73e-16	-0.00200524	0.359484	-0.0137914	0.00175936	-0.0242676	8.71e-05	-0.00592054	0.0612366	-0.00437247	0.0952284	-0.00281895	0.283208
AD-CAD	rs2967668	19	45302951	G	A	0.1262	26	CBLC	no	-0.033046	1.48e-24	-0.00200524	0.359484	-0.0137914	0.00175936	-0.0242676	8.71e-05	-0.00592054	0.0612366	-0.00437247	0.0952284	-0.00281895	0.283208
AD-STRK	rs2967668	19	45302951	G	A	0.1262	26	CBLC	no	-0.0158252	1.12e-12	-0.00200524	0.359484	-0.0137914	0.00175936	-0.0242676	8.71e-05	-0.00592054	0.0612366	-0.00437247	0.0952284	-0.00281895	0.283208
AD-AF	rs2927477	19	45313715	C	T	0.1332	26	BCAM	no	-0.0212418	5.3e-16	-0.00303849	0.164064	-0.00661598	0.13212	-0.0155249	0.0167584	-0.00479535	0.140137	-0.00251759	0.348788	-0.00209218	0.436577
AD-CIMT	rs2927477	19	45313715	C	T	0.1332	26	BCAM	no	-0.018594	3.03e-11	-0.00303849	0.164064	-0.00661598	0.13212	-0.0155249	0.0167584	-0.00479535	0.140137	-0.00251759	0.348788	-0.00209218	0.436577
AD-AF	rs28399637	19	45324138	A	G	0.3221	26	BCAM	no	0.0392298	5e-90	0.00363928	0.0156296	0.00875103	0.0113515	0.0170956	0.000132461	0.00577933	0.0118994	0.00259017	0.161024	-0.000209295	0.909805
AD-BP	rs28399637	19	45324138	A	G	0.3221	26	BCAM	no	0.0425104	1.15e-89	0.00363928	0.0156296	0.00875103	0.0113515	0.0170956	0.000132461	0.00577933	0.0118994	0.00259017	0.161024	-0.000209295	0.909805
AD-CAD	rs28399637	19	45324138	A	G	0.3221	26	BCAM	no	0.0567176	6.42e-127	0.00363928	0.0156296	0.00875103	0.0113515	0.0170956	0.000132461	0.00577933	0.0118994	0.00259017	0.161024	-0.000209295	0.909805
AD-CIMT	rs28399637	19	45324138	A	G	0.3221	26	BCAM	no	0.0375031	5.64e-73	0.00363928	0.0156296	0.00875103	0.0113515	0.0170956	0.000132461	0.00577933	0.0118994	0.00259017	0.161024	-0.000209295	0.909805
AD-STRK	rs28399637	19	45324138	A	G	0.3221	26	BCAM	no	0.0262885	2.6e-58	0.00363928	0.0156296	0.00875103	0.0113515	0.0170956	0.000132461	0.00577933	0.0118994	0.00259017	0.161024	-0.000209295	0.909805
AD-CAD	rs78986976	19	45329438	A	G	0.04871	26	BCAM	no	-0.0282595	7.03e-09	0.00209382	0.48587	0.00447979	0.548853	0.0112943	0.227817	-0.00504485	0.283916	0.00734417	0.0481449	0.00537807	0.146742
AD-CIMT	rs78986976	19	45329438	A	G	0.04871	26	BCAM	no	-0.0244479	1.22e-08	0.00209382	0.48587	0.00447979	0.548853	0.0112943	0.227817	-0.00504485	0.283916	0.00734417	0.0481449	0.00537807	0.146742
AD-AF	rs147711004	19	45337918	A	G	0.02883	26	PVRL2	no	0.10934	1.69e-84	0.000382179	0.909645	0.0239718	0.0079873	0.0160593	0.121847	0.0171225	0.000928034	-0.00358495	0.424437	-0.00550445	0.219697
AD-BP	rs147711004	19	45337918	A	G	0.02883	26	PVRL2	no	0.130463	7.16e-100	0.000382179	0.909645	0.0239718	0.0079873	0.0160593	0.121847	0.0171225	0.000928034	-0.00358495	0.424437	-0.00550445	0.219697
AD-CAD	rs147711004	19	45337918	A	G	0.02883	26	PVRL2	no	0.17591	8.2e-141	0.000382179	0.909645	0.0239718	0.0079873	0.0160593	0.121847	0.0171225	0.000928034	-0.00358495	0.424437	-0.00550445	0.219697
AD-CIMT	rs147711004	19	45337918	A	G	0.02883	26	PVRL2	no	0.119841	4e-88	0.000382179	0.909645	0.0239718	0.0079873	0.0160593	0.121847	0.0171225	0.000928034	-0.00358495	0.424437	-0.00550445	0.219697
AD-CIMT	rs4605275	19	45338493	T	C	0.2922	26	PVRL2	no	-0.0214066	1.19e-24	-0.0027938	0.0722156	-0.00626747	0.0567384	-0.0198631	1.38e-05	-0.00558701	0.0179277	-0.00415479	0.0252582	5.79e-05	0.975126
AD-AF	rs10407439	19	45341948	A	G	0.2922	26	PVRL2	no	-0.0252377	2.88e-38	-0.00302626	0.051608	-0.00623989	0.0545397	-0.0213237	1.73e-06	-0.00637771	0.00640777	-0.00367086	0.0479602	0.000291249	0.875444
AD-BP	rs10407439	19	45341948	A	G	0.2922	26	PVRL2	no	-0.0257714	5.09e-34	-0.00302626	0.051608	-0.00623989	0.0545397	-0.0213237	1.73e-06	-0.00637771	0.00640777	-0.00367086	0.0479602	0.000291249	0.875444
AD-CAD	rs10407439	19	45341948	A	G	0.2922	26	PVRL2	no	-0.0361656	1.65e-52	-0.00302626	0.051608	-0.00623989	0.0545397	-0.0213237	1.73e-06	-0.00637771	0.00640777	-0.00367086	0.0479602	0.000291249	0.875444
AD-STRK	rs10407439	19	45341948	A	G	0.2922	26	PVRL2	no	-0.0179543	3.93e-28	-0.00302626	0.051608	-0.00623989	0.0545397	-0.0213237	1.73e-06	-0.00637771	0.00640777	-0.00367086	0.0479602	0.000291249	0.875444
AD-AF	rs55840414	19	45343579	A	G	0.1233	26	PVRL2	no	-0.0184862	1.34e-11	-0.00149312	0.490855	0.0101447	0.0492685	0.00925461	0.155085	0.000876489	0.78764	-0.00287469	0.276108	-0.00107084	0.68523
AD-BP	rs55840414	19	45343579	A	G	0.1233	26	PVRL2	no	-0.020202	1.04e-11	-0.00149312	0.490855	0.0101447	0.0492685	0.00925461	0.155085	0.000876489	0.78764	-0.00287469	0.276108	-0.00107084	0.68523
AD-CAD	rs55840414	19	45343579	A	G	0.1233	26	PVRL2	no	-0.0246211	1.25e-13	-0.00149312	0.490855	0.0101447	0.0492685	0.00925461	0.155085	0.000876489	0.78764	-0.00287469	0.276108	-0.00107084	0.68523
AD-CIMT	rs55840414	19	45343579	A	G	0.1233	26	PVRL2	no	-0.0218006	7.19e-14	-0.00149312	0.490855	0.0101447	0.0492685	0.00925461	0.155085	0.000876489	0.78764	-0.00287469	0.276108	-0.00107084	0.68523
AD-BP	rs28615360	19	45344722	A	G	0.0169	26	PVRL2	no	0.0739835	1.5e-23	0.00825531	0.140408	0.00435344	0.715313	-0.00493497	0.785612	0.0095121	0.305995	0.00677763	0.356385	1.73e-05	0.998117
AD-CAD	rs28615360	19	45344722	A	G	0.0169	26	PVRL2	no	0.0970148	6.35e-32	0.00825531	0.140408	0.00435344	0.715313	-0.00493497	0.785612	0.0095121	0.305995	0.00677763	0.356385	1.73e-05	0.998117
AD-CIMT	rs28615360	19	45344722	A	G	0.0169	26	PVRL2	no	0.0739889	2.71e-24	0.00825531	0.140408	0.00435344	0.715313	-0.00493497	0.785612	0.0095121	0.305995	0.00677763	0.356385	1.73e-05	0.998117
AD-BP	rs365653	19	45361646	G	A	0.09145	26	PVRL2	no	-0.0390658	9.4e-39	-0.000682492	0.760661	-0.00409503	0.375886	-0.0297556	4.12e-06	-0.00933979	0.00525457	-0.007079	0.0073794	-0.00147938	0.57593
AD-CIMT	rs365653	19	45361646	G	A	0.09145	26	PVRL2	no	-0.0324095	2.48e-28	-0.000682492	0.760661	-0.00409503	0.375886	-0.0297556	4.12e-06	-0.00933979	0.00525457	-0.007079	0.0073794	-0.00147938	0.57593
AD-CIMT	rs112422902	19	45369203	A	G	0.03678	26	PVRL2	yes	-0.0312907	3.06e-09	-0.000704928	0.856216	-0.0277447	0.00318854	-0.067781	1.74e-09	-0.00706055	0.224357	-0.0123944	0.00790194	-0.00283611	0.544644
AD-AF	rs41290100	19	45370941	T	C	0.02584	26	PVRL2	no	-0.0279814	1.04e-08	0.000905346	0.825131	0.00440651	0.715689	-0.0195389	0.172226	-0.0156461	0.0123892
AD-CIMT	rs41290100	19	45370941	T	C	0.02584	26	PVRL2	no	-0.0296156	2.05e-08	0.000905346	0.825131	0.00440651	0.715689	-0.0195389	0.172226	-0.0156461	0.0123892
AD-AF	rs150639620	19	45381292	T	G	0.04871	26	PVRL2	no	-0.0230844	2.88e-09	0.00440197	0.151749	0.0108516	0.0955291	0.020452	0.0258531	0.000273743	0.95242	0.00267204	0.480947	0.00146356	0.700172
AD-CAD	rs150639620	19	45381292	T	G	0.04871	26	PVRL2	no	-0.0369881	4.7e-15	0.00440197	0.151749	0.0108516	0.0955291	0.020452	0.0258531	0.000273743	0.95242	0.00267204	0.480947	0.00146356	0.700172
AD-AF	rs6859	19	45382034	A	G	0.4404	26	PVRL2	no	0.0358702	5.19e-89	0.00147532	0.303304	0.00817176	0.00920499	0.00329613	0.437704	0.00518462	0.0168673	-0.000446821	0.794989	-0.00188586	0.273107
AD-BP	rs6859	19	45382034	A	G	0.4404	26	PVRL2	no	0.0407212	3.34e-97	0.00147532	0.303304	0.00817176	0.00920499	0.00329613	0.437704	0.00518462	0.0168673	-0.000446821	0.794989	-0.00188586	0.273107
AD-CAD	rs6859	19	45382034	A	G	0.4404	26	PVRL2	no	0.0538372	4.51e-135	0.00147532	0.303304	0.00817176	0.00920499	0.00329613	0.437704	0.00518462	0.0168673	-0.000446821	0.794989	-0.00188586	0.273107
AD-CIMT	rs6859	19	45382034	A	G	0.4404	26	PVRL2	no	0.0389361	1.18e-91	0.00147532	0.303304	0.00817176	0.00920499	0.00329613	0.437704	0.00518462	0.0168673	-0.000446821	0.794989	-0.00188586	0.273107
AD-AF	rs41290120	19	45382675	A	G	0.02982	26	PVRL2	yes	-0.0620644	4.49e-39	-0.003031	0.376544	-0.0566835	1.61e-11	-0.0898018	2.6e-19	-0.0171873	0.00113413	-0.0194453	1.07e-06	-0.00487444	0.220762
AD-CAD	rs41290120	19	45382675	A	G	0.02982	26	PVRL2	yes	-0.0999974	1.93e-67	-0.003031	0.376544	-0.0566835	1.61e-11	-0.0898018	2.6e-19	-0.0171873	0.00113413	-0.0194453	1.07e-06	-0.00487444	0.220762
AD-STRK	rs406315	19	45384116	G	A	0.3956	26	PVRL2	no	0.0201235	5.01e-39	0.00115518	0.428539	0.00745465	0.0200617	-0.00240359	0.564545	0.0075118	0.000654152	-0.000953438	0.587751	0.000459308	0.794167
AD-AF	rs79701229	19	45384931	A	G	0.008946	26	PVRL2	no	0.118902	8.85e-38	0.00748028	0.223461					0.00844406	0.395435
AD-STRK	rs79701229	19	45384931	A	G	0.008946	26	PVRL2	no	0.0744615	2.16e-22	0.00748028	0.223461					0.00844406	0.395435
AD-AF	rs7254892	19	45389596	A	G	0.03082	26	PVRL2:CTB-129P6.4	yes	-0.0405815	1.01e-18	-0.0014493	0.715414	-0.0219924	0.00627635	-0.0821734	3.09e-14	-0.0113847	0.0520078	-0.0192234	4.54e-05	-0.00748648	0.113933
AD-AF	rs157580	19	45395266	G	A	0.3757	26	TOMM40	no	-0.0449881	1.1e-133	-0.00339048	0.0196416	-0.00197563	0.531782	-0.00666639	0.13579	-0.00800104	0.000288222	-0.00272004	0.122058	0.000234487	0.893973
AD-BP	rs157580	19	45395266	G	A	0.3757	26	TOMM40	no	-0.0496499	6.35e-138	-0.00339048	0.0196416	-0.00197563	0.531782	-0.00666639	0.13579	-0.00800104	0.000288222	-0.00272004	0.122058	0.000234487	0.893973
AD-CAD	rs157580	19	45395266	G	A	0.3757	26	TOMM40	no	-0.0645085	9.04e-186	-0.00339048	0.0196416	-0.00197563	0.531782	-0.00666639	0.13579	-0.00800104	0.000288222	-0.00272004	0.122058	0.000234487	0.893973
AD-CIMT	rs157580	19	45395266	G	A	0.3757	26	TOMM40	no	-0.0477328	4.03e-130	-0.00339048	0.0196416	-0.00197563	0.531782	-0.00666639	0.13579	-0.00800104	0.000288222	-0.00272004	0.122058	0.000234487	0.893973
AD-STRK	rs157580	19	45395266	G	A	0.3757	26	TOMM40	no	-0.0311375	6.27e-92	-0.00339048	0.0196416	-0.00197563	0.531782	-0.00666639	0.13579	-0.00800104	0.000288222	-0.00272004	0.122058	0.000234487	0.893973
AD-STRK	rs11556505	19	45396144	T	C	0.1312	26	TOMM40	yes	0.0733967	1.01e-245	0.00236478	0.231534	0.0219608	1.31e-06	0.00876238	0.127872	0.0169591	1.85e-08	0.00396591	0.101906	-0.00214305	0.376621
AD-BP	rs1160983	19	45397229	A	G	0.02982	26	TOMM40	yes	-0.0458092	3.96e-18			-0.0278804	0.000954501	-0.0846736	1.26e-13	-0.0121857	0.0411698	-0.0195419	5.92e-05	-0.00686006	0.161208
AD-CAD	rs1160983	19	45397229	A	G	0.02982	26	TOMM40	yes	-0.0688871	1.25e-31			-0.0278804	0.000954501	-0.0846736	1.26e-13	-0.0121857	0.0411698	-0.0195419	5.92e-05	-0.00686006	0.161208
AD-AF	rs1160984	19	45403924	T	C	0.06064	26	TOMM40	no	-0.0302583	3.08e-14	-0.00399135	0.17047	-0.0211551	0.00174138	-0.00540557	0.540574	-0.008963	0.0416738	-0.00542802	0.130318	-0.00327353	0.360354
AD-BP	rs1160984	19	45403924	T	C	0.06064	26	TOMM40	no	-0.0321241	1.17e-13	-0.00399135	0.17047	-0.0211551	0.00174138	-0.00540557	0.540574	-0.008963	0.0416738	-0.00542802	0.130318	-0.00327353	0.360354
AD-CAD	rs1160984	19	45403924	T	C	0.06064	26	TOMM40	no	-0.045094	1.15e-20	-0.00399135	0.17047	-0.0211551	0.00174138	-0.00540557	0.540574	-0.008963	0.0416738	-0.00542802	0.130318	-0.00327353	0.360354
AD-CIMT	rs1160984	19	45403924	T	C	0.06064	26	TOMM40	no	-0.0294989	3.27e-12	-0.00399135	0.17047	-0.0211551	0.00174138	-0.00540557	0.540574	-0.008963	0.0416738	-0.00542802	0.130318	-0.00327353	0.360354
AD-STRK	rs1160984	19	45403924	T	C	0.06064	26	TOMM40	no	-0.0223094	2.26e-11	-0.00399135	0.17047	-0.0211551	0.00174138	-0.00540557	0.540574	-0.008963	0.0416738	-0.00542802	0.130318	-0.00327353	0.360354
AD-CAD	rs141864196	19	45405499	A	G	0.02883	26	TOMM40	no	-0.0449075	6.7e-10	-0.00504402	0.274323	-0.0161126	0.131518	-0.0288125	0.0286354	0.00784572	0.255196	0.00114168	0.832586	-0.00273976	0.611457
AD-STRK	rs7412	19	45412079	T	C	0.06262	26	APOE	yes	-0.042484	1.19e-49	-0.00331816	0.211376	-0.0401922	1.04e-11	-0.0927568	3.58e-32	-0.0163501	4.16e-05	-0.0209964	2.02e-11	-0.0065922	0.0355925
AD-AF	rs1081105	19	45412955	C	A	0.03082	26	APOE	no	0.133572	2.08e-127	0.000284756	0.945913	0.0228903	0.0389955	-0.00784512	0.568038	0.0269524	7.2e-05	0.00791633	0.137849	0.00304407	0.567764
AD-STRK	rs1081105	19	45412955	C	A	0.03082	26	APOE	no	0.0979661	3.48e-98	0.000284756	0.945913	0.0228903	0.0389955	-0.00784512	0.568038	0.0269524	7.2e-05	0.00791633	0.137849	0.00304407	0.567764
AD-AF	rs75627662	19	45413576	T	C	0.1859	26	APOE	yes	0.0840223	6.51e-292	0.000869161	0.621781	-0.000872802	0.827052	-0.0334225	4.82e-11	0.00750444	0.00537052	-0.00835551	8.37e-05	-0.00624146	0.00331136
AD-BP	rs72654472	19	45414392	T	G	0.02883	26	APOE	no	-0.0360646	2.83e-08	-0.00518043	0.260595	-0.016296	0.128801	-0.0310789	0.0186778	0.00735799	0.285929	0.00161518	0.764656	-0.00263798	0.625022
AD-BP	rs138235833	19	45415285	G	T	0.04076	26	APOC1	no	-0.0325816	2.35e-10	0.00057602	0.86473	-0.000959939	0.889822	0.00843422	0.391646	-4.79e-05	0.992157	0.00827844	0.0532712	0.00673518	0.117298
AD-CIMT	rs138235833	19	45415285	G	T	0.04076	26	APOC1	no	-0.0329747	6.28e-11	0.00057602	0.86473	-0.000959939	0.889822	0.00843422	0.391646	-4.79e-05	0.992157	0.00827844	0.0532712	0.00673518	0.117298
AD-BP	rs438811	19	45416741	T	C	0.2187	26	APOC1	no	0.079574	4.77e-233	0.00064734	0.69879	0.00321195	0.389877	-0.0247751	3.04e-07	0.00672656	0.00891497	-0.00594706	0.00302075	-0.00533019	0.0078708
AD-CAD	rs438811	19	45416741	T	C	0.2187	26	APOC1	no	0.103814	2.32e-308	0.00064734	0.69879	0.00321195	0.389877	-0.0247751	3.04e-07	0.00672656	0.00891497	-0.00594706	0.00302075	-0.00533019	0.0078708
AD-CIMT	rs438811	19	45416741	T	C	0.2187	26	APOC1	no	0.0811155	7.86e-254	0.00064734	0.69879	0.00321195	0.389877	-0.0247751	3.04e-07	0.00672656	0.00891497	-0.00594706	0.00302075	-0.00533019	0.0078708
AD-CAD	rs73033507	19	45431403	T	C	0.02386	26	APOC1P1	no	-0.0364006	5.84e-09	-0.00246021	0.502819	-0.00771675	0.445642	0.0154887	0.196369	0.000761193	0.893546
AD-CIMT	rs73033507	19	45431403	T	C	0.02386	26	APOC1P1	no	-0.0302412	4.38e-08	-0.00246021	0.502819	-0.00771675	0.445642	0.0154887	0.196369	0.000761193	0.893546
AD-CIMT	rs114533385	19	45436753	T	C	0.008946	26	APOC1P1	no	0.103797	1.16e-24	-0.00610417	0.360789			-0.0289598	0.197275	0.0176425	0.0808952
AD-CAD	rs204907	19	45461996	G	A	0.04672	26	CLPTM1	no	-0.027101	1.08e-08	-0.000892799	0.786173	0.00545139	0.436646	0.00152159	0.878117	-0.00161918	0.746844	0.00876159	0.0288222	0.00927497	0.0202202
AD-CAD	rs204480	19	45477111	T	C	0.2296	26	CLPTM1	no	-0.0153467	1.55e-09	0.00215077	0.192651	-0.0103964	0.00382403	0.0109429	0.0231157	-0.00258462	0.305109	-0.0010329	0.600325	-0.000841519	0.669337
AD-CIMT	rs204480	19	45477111	T	C	0.2296	26	CLPTM1	no	-0.0125744	1.66e-08	0.00215077	0.192651	-0.0103964	0.00382403	0.0109429	0.0231157	-0.00258462	0.305109	-0.0010329	0.600325	-0.000841519	0.669337
AD-BP	rs11672748	19	45490192	G	A	0.341	26	CLPTM1	no	0.016743	1.04e-16	0.000198177	0.897157	-0.00243201	0.456811	0.00669076	0.12332	0.00705529	0.00210395	0.00419753	0.0207549	0.00373771	0.0396786
AD-STRK	rs11672748	19	45490192	G	A	0.341	26	CLPTM1	no	0.0122816	3.57e-15	0.000198177	0.897157	-0.00243201	0.456811	0.00669076	0.12332	0.00705529	0.00210395	0.00419753	0.0207549	0.00373771	0.0396786
AD-CAD	rs117261169	19	45491032	T	C	0.01093	26	CLPTM1	no	-0.0612148	3.8e-09	0.00131937	0.813189	-0.0414047	0.00132668	-0.0699295	2.21e-05	-0.00382603	0.643885	-0.0173195	0.00933752	0.000467682	0.944228
AD-CAD	rs35255921	19	45507542	A	G	0.01392	26	RELB	no	0.104602	1.29e-36	-0.00997788	0.116507	-0.00735177	0.462129	-0.00997089	0.557496	0.0224352	0.00787859
AD-CIMT	rs35255921	19	45507542	A	G	0.01392	26	RELB	no	0.082406	1.18e-29	-0.00997788	0.116507	-0.00735177	0.462129	-0.00997089	0.557496	0.0224352	0.00787859
AD-STRK	rs35255921	19	45507542	A	G	0.01392	26	RELB	no	0.0558756	1.27e-22	-0.00997788	0.116507	-0.00735177	0.462129	-0.00997089	0.557496	0.0224352	0.00787859
AD-AF	rs34800911	19	45507671	G	A	0.01392	26	RELB	no	0.0594198	3.07e-22	-0.0064229	0.283837	-0.00630619	0.465329	-0.00701608	0.660703	0.0199353	0.0111468	0.0198927	0.00439585	0.0106626	0.130658
AD-BP	rs34800911	19	45507671	G	A	0.01392	26	RELB	no	0.0725845	1.25e-27	-0.0064229	0.283837	-0.00630619	0.465329	-0.00701608	0.660703	0.0199353	0.0111468	0.0198927	0.00439585	0.0106626	0.130658
AD-AF	rs35194383	19	45516050	T	C	0.4344	26	RELB	no	0.010224	1.29e-08	0.00110242	0.442195	-0.00310846	0.316495	0.0033445	0.422159	0.00199421	0.358508	0.0047176	0.00633481	0.00300265	0.0824458
AD-CAD	rs35194383	19	45516050	T	C	0.4344	26	RELB	no	0.013748	3.27e-10	0.00110242	0.442195	-0.00310846	0.316495	0.0033445	0.422159	0.00199421	0.358508	0.0047176	0.00633481	0.00300265	0.0824458
AD-AF	rs34874378	19	45516881	A	G	0.0666	26	RELB	no	0.0276414	2.22e-14	0.0034919	0.290562	0.0101541	0.069754	0.00596997	0.481676	0.00728609	0.107723
AD-CAD	rs34874378	19	45516881	A	G	0.0666	26	RELB	no	0.04066	2.41e-20	0.0034919	0.290562	0.0101541	0.069754	0.00596997	0.481676	0.00728609	0.107723
AD-CIMT	rs116518981	19	45517497	A	G	0.0666	26	RELB	no	0.0281016	4.75e-13	0.00387031	0.241429	0.00964019	0.0824217	0.00379434	0.652756	0.00698813	0.122895
AD-AF	rs76856627	19	45543755	G	A	0.03082	26	CLASRP	no	0.0333606	3.09e-09	-0.000287974	0.941163			-0.0417835	0.00299358	0.0041053	0.495571
AD-CIMT	rs76856627	19	45543755	G	A	0.03082	26	CLASRP	no	0.0505285	9.39e-16	-0.000287974	0.941163			-0.0417835	0.00299358	0.0041053	0.495571
AD-AF	rs112481437	19	45549135	A	G	0.02286	26	CLASRP	no	0.0409709	1.72e-10	0.00187934	0.650142	0.0220933	0.0311319	0.0304666	0.0367123	0.00726436	0.249695
AD-CAD	rs112481437	19	45549135	A	G	0.02286	26	CLASRP	no	0.0666708	6.06e-17	0.00187934	0.650142	0.0220933	0.0311319	0.0304666	0.0367123	0.00726436	0.249695
AD-CIMT	rs112481437	19	45549135	A	G	0.02286	26	CLASRP	no	0.0412748	7.86e-09	0.00187934	0.650142	0.0220933	0.0311319	0.0304666	0.0367123	0.00726436	0.249695
AD-AF	rs147188206	19	45552587	C	T	0.01093	26	CLASRP	no	0.0509945	1.47e-08	0.00210992	0.699678					0.00483918	0.529815	0.0115274	0.156546	0.0054965	0.501314
AD-BP	rs147188206	19	45552587	C	T	0.01093	26	CLASRP	no	0.0573279	6.49e-09	0.00210992	0.699678					0.00483918	0.529815	0.0115274	0.156546	0.0054965	0.501314
AD-AF	rs60239918	19	45580372	T	C	0.0507	26	CTB-179K24.3	no	0.0248433	2.2e-08	-0.00176836	0.644453	0.00290684	0.677845	0.0120592	0.277488	0.0158275	0.00395261	0.000933725	0.832083	0.00412	0.350309
AD-BP	rs60239918	19	45580372	T	C	0.0507	26	CTB-179K24.3	no	0.0330956	6.96e-12	-0.00176836	0.644453	0.00290684	0.677845	0.0120592	0.277488	0.0158275	0.00395261	0.000933725	0.832083	0.00412	0.350309
AD-CAD	rs60239918	19	45580372	T	C	0.0507	26	CTB-179K24.3	no	0.0394513	2.47e-13	-0.00176836	0.644453	0.00290684	0.677845	0.0120592	0.277488	0.0158275	0.00395261	0.000933725	0.832083	0.00412	0.350309
AD-CIMT	rs60239918	19	45580372	T	C	0.0507	26	CTB-179K24.3	no	0.0274905	9.72e-09	-0.00176836	0.644453	0.00290684	0.677845	0.0120592	0.277488	0.0158275	0.00395261	0.000933725	0.832083	0.00412	0.350309
AD-STRK	rs60239918	19	45580372	T	C	0.0507	26	CTB-179K24.3	no	0.0242291	7.21e-11	-0.00176836	0.644453	0.00290684	0.677845	0.0120592	0.277488	0.0158275	0.00395261	0.000933725	0.832083	0.00412	0.350309
AD-CAD	rs78620885	19	45591084	T	C	0.0328	26	CTB-179K24.3:GEMIN7:MARK4	no	0.0450554	1.41e-11	-0.00326488	0.408073	-0.000626976	0.942142			0.0141341	0.0210062
AD-STRK	rs78620885	19	45591084	T	C	0.0328	26	CTB-179K24.3:GEMIN7:MARK4	no	0.0255781	9.27e-09	-0.00326488	0.408073	-0.000626976	0.942142			0.0141341	0.0210062
AD-AF	rs12461065	19	45605308	T	C	0.4841	26	MARK4:PPP1R37	no	0.00995395	3e-08	-0.000379306	0.789497	0.00583675	0.0602126	-0.00169519	0.678584	0.00253876	0.237518	0.00151548	0.372141	-4.84e-05	0.977278
AD-BP	rs12461065	19	45605308	T	C	0.4841	26	MARK4:PPP1R37	no	0.0114204	4.95e-09	-0.000379306	0.789497	0.00583675	0.0602126	-0.00169519	0.678584	0.00253876	0.237518	0.00151548	0.372141	-4.84e-05	0.977278
AD-CAD	rs12461065	19	45605308	T	C	0.4841	26	MARK4:PPP1R37	no	0.0165529	4.2e-14	-0.000379306	0.789497	0.00583675	0.0602126	-0.00169519	0.678584	0.00253876	0.237518	0.00151548	0.372141	-4.84e-05	0.977278
AD-CIMT	rs12461065	19	45605308	T	C	0.4841	26	MARK4:PPP1R37	no	0.0118673	5.2e-10	-0.000379306	0.789497	0.00583675	0.0602126	-0.00169519	0.678584	0.00253876	0.237518	0.00151548	0.372141	-4.84e-05	0.977278
AD-STRK	rs754366	19	45633686	A	G	0.1074	26	MARK4:PPP1R37	no	0.0213181	1.67e-18	0.00321341	0.18831	0.00170427	0.725219	0.00357151	0.573027	0.00811406	0.0229024	0.00364265	0.193696	0.00248347	0.377325
AD-AF	rs28469095	19	45655333	C	T	0.1074	26	MARK4:NKPD1	no	0.0306229	1.06e-25	0.00410965	0.0905999	0.000339044	0.947139	0.00285706	0.657085	0.00591934	0.0972508	0.00345576	0.2206	0.00204582	0.469431
AD-BP	rs28469095	19	45655333	C	T	0.1074	26	MARK4:NKPD1	no	0.0329993	2.07e-25	0.00410965	0.0905999	0.000339044	0.947139	0.00285706	0.657085	0.00591934	0.0972508	0.00345576	0.2206	0.00204582	0.469431
AD-CAD	rs28469095	19	45655333	C	T	0.1074	26	MARK4:NKPD1	no	0.0419911	1.86e-32	0.00410965	0.0905999	0.000339044	0.947139	0.00285706	0.657085	0.00591934	0.0972508	0.00345576	0.2206	0.00204582	0.469431
AD-CIMT	rs28469095	19	45655333	C	T	0.1074	26	MARK4:NKPD1	no	0.0306711	4.15e-23	0.00410965	0.0905999	0.000339044	0.947139	0.00285706	0.657085	0.00591934	0.0972508	0.00345576	0.2206	0.00204582	0.469431
AD-CAD	rs10469272	19	45694310	A	G	0.02087	26	MARK4:AC005779.2:AC006126.3	no	0.0359543	2.39e-09	-0.000204619	0.954477	0.0192228	0.0308378	-0.00685733	0.634708	0.00983599	0.0590029
AD-AF	rs595290	19	45708408	C	T	0.171	26	MARK4:AC006126.3	no	0.0164719	1.73e-12	-0.000726922	0.703896	-0.00340825	0.376581	0.0116242	0.0331791	0.00446122	0.12648	0.00478147	0.0375851	0.00319348	0.165229
AD-BP	rs595290	19	45708408	C	T	0.171	26	MARK4:AC006126.3	no	0.0199383	4.07e-15	-0.000726922	0.703896	-0.00340825	0.376581	0.0116242	0.0331791	0.00446122	0.12648	0.00478147	0.0375851	0.00319348	0.165229
AD-CAD	rs595290	19	45708408	C	T	0.171	26	MARK4:AC006126.3	no	0.0248908	1.98e-18	-0.000726922	0.703896	-0.00340825	0.376581	0.0116242	0.0331791	0.00446122	0.12648	0.00478147	0.0375851	0.00319348	0.165229
AD-AF	rs73566293	19	45712679	A	G	0.02187	26	MARK4:AC006126.3	no	0.0481886	2e-12	0.000236606	0.967016	-0.00838725	0.423853	-0.0119353	0.41991	0.00796397	0.315667	0.00398184	0.526206	-0.000933314	0.881965
AD-BP	rs73566293	19	45712679	A	G	0.02187	26	MARK4:AC006126.3	no	0.0547636	1.84e-13	0.000236606	0.967016	-0.00838725	0.423853	-0.0119353	0.41991	0.00796397	0.315667	0.00398184	0.526206	-0.000933314	0.881965
AD-CAD	rs73566293	19	45712679	A	G	0.02187	26	MARK4:AC006126.3	no	0.0703881	2.62e-17	0.000236606	0.967016	-0.00838725	0.423853	-0.0119353	0.41991	0.00796397	0.315667	0.00398184	0.526206	-0.000933314	0.881965
AD-CAD	rs12461144	19	45723706	T	C	0.1272	26	MARK4:EXOC3L2	no	0.020062	2.05e-11	-6.09e-05	0.975633	0.00553187	0.178742	0.00660422	0.312429	0.00764344	0.00909679
AD-CIMT	rs346758	19	45725739	G	A	0.08946	26	MARK4:EXOC3L2	no	0.0236916	2.71e-14	-0.000992116	0.695305	-0.00231518	0.612999	0.00228848	0.763413	0.00816489	0.0286167	-0.00011686	0.96918	-0.00207742	0.492928
AD-STRK	rs346758	19	45725739	G	A	0.08946	26	MARK4:EXOC3L2	no	0.0168075	2.18e-12	-0.000992116	0.695305	-0.00231518	0.612999	0.00228848	0.763413	0.00816489	0.0286167	-0.00011686	0.96918	-0.00207742	0.492928
AD-BP	rs346762	19	45729123	C	T	0.04573	26	MARK4:EXOC3L2	no	0.0234259	1.52e-08	-0.00396012	0.221331	0.00346731	0.576425	0.00472588	0.626931	0.00907339	0.0582129	-0.00373581	0.354697	-0.0042283	0.297376
AD-AF	rs62118504	19	45734751	G	A	0.4006	26	MARK4:EXOC3L2	no	-0.0100437	3.81e-08	-0.000513402	0.723908	0.0104878	0.00102841	0.00781234	0.0602771	-0.000475571	0.829026	0.0058944	0.000689492	0.00602597	0.000523958
AD-CAD	rs62118504	19	45734751	G	A	0.4006	26	MARK4:EXOC3L2	no	-0.0127164	1.05e-08	-0.000513402	0.723908	0.0104878	0.00102841	0.00781234	0.0602771	-0.000475571	0.829026	0.0058944	0.000689492	0.00602597	0.000523958
AD-CIMT	rs62118504	19	45734751	G	A	0.4006	26	MARK4:EXOC3L2	no	-0.0127041	5.89e-11	-0.000513402	0.723908	0.0104878	0.00102841	0.00781234	0.0602771	-0.000475571	0.829026	0.0058944	0.000689492	0.00602597	0.000523958
AD-CIMT	rs123187	19	45830947	A	G	0.3767	26	CKM	no	-0.010619	4.19e-08	0.00187787	0.19915	0.00544993	0.0825799	0.0101266	0.0169927	-0.00323857	0.142477	0.00185128	0.289871	0.00356741	0.0416258
AD-BP	rs6014724	20	54998544	G	A	0.08946	27	CASS4	no	-0.0186787	1.29e-08	0.00603039	0.0175193	-0.00499866	0.320934	-0.00768819	0.292381	0.00170364	0.647892	0.00206654	0.485699	-0.0019033	0.520681
AD-CAD	rs6014724	20	54998544	G	A	0.08946	27	CASS4	no	-0.0217157	3.51e-09	0.00603039	0.0175193	-0.00499866	0.320934	-0.00768819	0.292381	0.00170364	0.647892	0.00206654	0.485699	-0.0019033	0.520681
MTAG: Examined traits at MTAG; SNP: Single-nucleotide polymorphism; Chr: Chromosome; Pos: Position; EA: Effect allele; OA: Other allele; MAF: Minor allele frequency; Genomic Locus: Locus identifier; Gene: Mapped gene; CV_GWS_assoc: If the variant is associated with any of the examined cardiovascular traits at the genome-wide significance level; Beta: Effect size estimate; SE: Standard error; P: T…

## Sheet: Supplementary Data 4
Supplementary Data 4. Genetic loci that colocalize (PP > 0.5) between Alzheimer's disease and any of the other examined traits of cardiovascular system identified by trait-trait colocalization analysis
SNP	Chr	Pos	Gene	Traits	PP	Candidate Causal SNP	%PP explained
rs7529220	1	22282619	HSPG2	AD, AF	0.9949	rs7529220	0.8992
rs17362588	2	179721046	CCDC141	AD, DBP	0.98	rs55844607	0.3823
rs6738011	2	213259857	ERBB4	AD, AF	0.6196	rs6738011	0.2182
rs77399788	5	123003001	KRT18P16	AD, DBP	0.6558	rs11959808	0.4196
rs10949499	6	18361663	RP11-528A10.2	AD, AF	0.9634	rs10949499	0.4032
rs9399136	6	135402339	HBS1L	AD, DBP	0.8759	rs9399136	0.2555
rs6462079	7	28415827	CREB5	AD, AF	0.956	rs6462079	0.2004
rs7834729	8	21821778	XPO7	AD, AF	0.8129	rs56177941	0.1631
rs62521286	8	124551975	FBXO32	AD, AF	0.8212	rs62521286	0.6701
rs7006122	8	124608614	RN7SKP155	AD, CIMT	0.9957	rs7006122	0.5335
rs11786896	8	145018354	PLEC	AD, AF	0.9733	rs11786896	0.8579
rs10740811	10	30167754	RP11-224P11.1	AD, CIMT	0.5307	rs10740811	0.3461
rs2478835	10	30317949	KIAA1462	AD, DBP	0.8042	rs2505084	0.4477
rs2284665	10	124226630	HTRA1	AD, STRK	0.8685	rs2284665	0.4644
rs10437655	11	47391948	SPI1	AD, DBP	0.9479	rs10838702	0.1695
rs604723	11	100610546	ARHGAP42	AD, SBP, DBP	0.5605	rs604723	1
rs73075659	12	20373541	CTC-465D4.1	AD, DBP	0.64	rs10743353	0.245
rs4773140	13	110954237	COL4A1	AD, DBP	0.8668	rs650724	0.3425
rs4788444	16	71856547	RP11-417N10.3	AD, SBP	0.6142	rs62053796	0.6876
rs17608766	17	45013271	GOSR2:RP11-156P1.2	AD, CIMT	0.9385	rs17608766	0.9376
rs438811	19	45416741	APOC1	AD, CAD	0.5729	rs429358	0.9257
SNP: Single-nucleotide polymorphism; Chr: Chromosome; Pos: Position; Gene: Mapped gene; Traits: Traits which colocalize; PP= Posterior Probability; Causal SNP: Candidate variant causing the colocalization; %PP explained: Percentage of the PP explained by the SNP; AD: Alzheimer's disease; CAD: Coronary artery disease; CIMT: Carotid intema-media thickness; DBP: Diastolic blood pressure; SBP: Systol…

## Sheet: Supplementary Data 5
Supplementary Data 5. Genetic loci that colocalize (PP > 0.5) between Alzheimer's disease and traits of the cardiovascular system via a shared gene that is expressed in at least one of the examined tissues identified by trait-exression quantitative trait loci (eQTL) colocalization analysis
SNP	Chr	Pos	Traits	Gene (Ensembl)	Gene symbol	Tissue	PP	Causal SNP	PP%
rs7529220	1	22282619	AD, AF	ENSG00000173372.12	C1QA	Breast Mammary Tissue	0.848	rs7529220	0.8201
rs7529220	1	22282619	AD, AF	ENSG00000173369.11	C1QB	Breast Mammary Tissue	0.8254	rs7529220	0.9699
rs7529220	1	22282619	AD, AF	ENSG00000159189.7	C1QC	Breast Mammary Tissue	0.6095	rs7529220	0.9858
rs7529220	1	22282619	AD, AF	ENSG00000070831.11	CDC42	Brain Putamen basal ganglia	0.6373	rs4406609	0.8935
rs17362588	2	179721046	AD, DBP	ENSG00000079150.13	FKBP7	Esophagus Gastroesophageal Junction	0.5785	rs55844607	0.3469
rs17362588	2	179721046	AD, DBP	ENSG00000204311.7	PJVK	Brain Cortex	0.5737	rs55844607	0.3861
rs17362588	2	179721046	AD, DBP	ENSG00000204311.7	PJVK	Esophagus Muscularis	0.5172	rs151041685	0.3669
rs17362588	2	179721046	AD, DBP	ENSG00000204311.7	PJVK	Testis	0.9296	rs17362588	0.3859
rs17362588	2	179721046	AD, DBP	ENSG00000180228.8	PRKRA	Brain Cerebellum	0.8957	rs55844607	0.9035
rs6738011	2	213259857	AD, AF	ENSG00000178568.9	ERBB4	Adipose Visceral Omentum	0.5311	rs35880620	0.1963
rs6738011	2	213259857	AD, AF	ENSG00000178568.9	ERBB4	Heart Left Ventricle	0.5278	rs6738011	0.1842
rs77399788	5	123003001	AD, DBP	ENSG00000151292.13	CSNK1G3	Lung	0.5404	rs1579036	0.4123
rs10949499	6	18361663	AD, AF	ENSG00000124795.10	DEK	Heart Left Ventricle	0.5749	rs9396839	0.5521
rs10949499	6	18361663	AD, AF	ENSG00000218976.2	IMPDH1P9	Thyroid	0.5666	rs10949499	0.3651
rs10949499	6	18361663	AD, AF	ENSG00000165097.9	KDM1B	Heart Atrial Appendage	0.7056	rs10949499	0.3298
rs10949499	6	18361663	AD, AF	ENSG00000165097.9	KDM1B	Heart Left Ventricle	0.6419	rs9396839	0.9003
rs10949499	6	18361663	AD, AF	ENSG00000272269.1	NUP153-AS1	Artery Aorta	0.5057	rs10949499	0.4226
rs10949499	6	18361663	AD, AF	ENSG00000137393.8	RNF144B	Heart Atrial Appendage	0.6237	rs10949499	0.3833
rs10949499	6	18361663	AD, AF	ENSG00000137364.4	TPMT	Heart Atrial Appendage	0.6561	rs10949499	0.4855
rs9399136	6	135402339	AD, DBP	ENSG00000112339.10	HBS1L	Cells EBV-transformed lymphocytes	0.6127	rs6913541	0.2472
rs7834729	8	21821778	AD, AF	ENSG00000147439.7	BIN3	Skin Sun Exposed Lower leg	0.5155	rs56177941	0.1171
rs7834729	8	21821778	AD, AF	ENSG00000120913.19	PDLIM2	Brain Amygdala	0.6261	rs56177941	0.2021
rs7834729	8	21821778	AD, AF	ENSG00000104635.9	SLC39A14	Brain Nucleus accumbens basal ganglia	0.5552	rs17060677	0.184
rs62521286	8	124551975	AD, AF	ENSG00000178764.6	ZHX2	Brain Frontal Cortex BA9	0.5692	rs2280919	0.6722
rs7006122	8	124608614	AD, CIMT	ENSG00000272486.1		Artery Aorta	0.9423	rs7006122	0.6565
rs11786896	8	145018354	AD, AF	ENSG00000185000.5	DGAT1	Esophagus Mucosa	0.9262	rs11786896	0.8524
rs11786896	8	145018354	AD, AF	ENSG00000178209.10	PLEC	Heart Left Ventricle	0.986	rs11786896	0.9925
rs11786896	8	145018354	AD, AF	ENSG00000178209.10	PLEC	Muscle Skeletal	0.9219	rs11786896	0.9816
rs10740811	10	30167754	AD, CIMT	ENSG00000165757.8	JCAD	Artery Tibial	0.7808	rs2505084	0.8794
rs10740811	10	30167754	AD, CIMT	ENSG00000197321.10	SVIL	Artery Tibial	0.5598	rs10740811	0.557
rs2478835	10	30317949	AD, DBP	ENSG00000165757.8	JCAD	Artery Tibial	0.8965	rs2505084	0.9938
rs2478835	10	30317949	AD, DBP	ENSG00000165757.8	JCAD	Esophagus Mucosa	0.5412	rs2505084	0.6357
rs2284665	10	124226630	AD, STROKE	ENSG00000254636.1	ARMS2	Testis	0.7354	rs11200633	0.2545
rs2284665	10	124226630	AD, STROKE	ENSG00000166033.7	HTRA1	Testis	0.7867	rs3750847	0.289
rs2284665	10	124226630	AD, STROKE	ENSG00000107679.10	PLEKHA1	Brain Nucleus accumbens basal ganglia	0.6215	rs3750847	0.2051
rs10437655	11	47391948	AD, DBP	ENSG00000175220.7	ARHGAP1	Brain Amygdala	0.9047	rs10838702	0.4252
rs10437655	11	47391948	AD, DBP	ENSG00000149179.9	C11orf49	Muscle Skeletal	0.6264	rs10838702	0.702
rs10437655	11	47391948	AD, DBP	ENSG00000149187.13	CELF1	Whole Blood	0.7992	rs10838702	0.7647
rs10437655	11	47391948	AD, DBP	ENSG00000109920.8	FNBP4	Whole Blood	0.7999	rs10838702	0.2294
rs10437655	11	47391948	AD, DBP	ENSG00000213619.5	NDUFS3	Brain Cerebellar Hemisphere	0.8678	rs10838702	0.7219
rs10437655	11	47391948	AD, DBP	ENSG00000030066.9	NUP160	Skin Not Sun Exposed Suprapubic	0.7106	rs10838702	0.2363
rs10437655	11	47391948	AD, DBP	ENSG00000149177.8	PTPRJ	Adrenal Gland	0.734	rs1534576	0.1222
rs10437655	11	47391948	AD, DBP	ENSG00000255197.1	RP11-750H9.5	Brain Cerebellar Hemisphere	0.8737	rs896817	0.1919
rs10437655	11	47391948	AD, DBP	ENSG00000255197.1	RP11-750H9.5	Brain Cerebellum	0.8575	rs896817	0.2931
rs10437655	11	47391948	AD, DBP	ENSG00000255197.1	RP11-750H9.5	Heart Atrial Appendage	0.7265	rs10838702	0.4667
rs10437655	11	47391948	AD, DBP	ENSG00000165915.9	SLC39A13	Cells Transformed fibroblasts	0.7747	rs896817	0.1275
rs10437655	11	47391948	AD, DBP	ENSG00000165915.9	SLC39A13	Thyroid	0.7524	rs896817	0.286
rs73075659	12	20373541	AD, DBP	ENSG00000256287.1	LINC02398	Artery Aorta	0.6126	rs10743353	0.2104
rs17608766	17	45013271	AD, CIMT	ENSG00000232300.1	FAM215B	Esophagus Mucosa	0.6322	rs17608766	0.9534
rs17608766	17	45013271	AD, CIMT	ENSG00000108433.11	GOSR2	Adrenal Gland	0.7961	rs17608766	0.9983
rs17608766	17	45013271	AD, CIMT	ENSG00000108424.5	KPNB1	Uterus	0.5472	rs17608766	0.9778
rs17608766	17	45013271	AD, CIMT	ENSG00000073861.2	TBX21	Brain Anterior cingulate cortex BA24	0.6193	rs55657964	0.9459
rs17608766	17	45013271	AD, CIMT	ENSG00000262879.1		Testis	0.511	rs17608766	0.999
SNP: Single-nucleotide polymorphism; Chr: Chromosome; Pos: Position; Traits: Traits which colocalize; Gene (Ensembl): Gene ID (Ensembl) that is shared between the traits; Gene symbol: HUGO (HGNC) gene symbol; Tissue: Tissue type that the shared gene between the traits is expressed; PP= Posterior Probability; Causal SNP: Candidate variant causing the colocalization; PP%: Percentage of the PP expla…

## Sheet: Supplementary Data 6
Supplementary Data 6. List of genes per module for each examined cell type from cardiovascular tissue constructed by WGCNA
Endothelial cells		Cardiomyocytes		Macrophages
Gene	Module	Gene	Module	Gene	Module
FUCA2	turquoise	CFH	yellow	A2M	turquoise
BAD	turquoise	TFPI	yellow	AASS	turquoise
TMEM176A	turquoise	SELE	yellow	ABCA1	turquoise
ALS2	turquoise	DCN	yellow	ABCA6	turquoise
POLDIP2	turquoise	CD74	yellow	ABCA9	turquoise
NDUFAB1	turquoise	BIRC3	yellow	ABCA9-AS1	turquoise
PDK4	turquoise	GCLM	yellow	ABCC1	turquoise
UPF1	turquoise	EHD2	yellow	ABCC5	turquoise
POLR2J	turquoise	VIM	yellow	ABCD4	turquoise
SPATA20	turquoise	CD44	yellow	ABHD12	turquoise
TNFRSF12A	turquoise	PRKCH	yellow	ABHD3	turquoise
GGCT	turquoise	TMSB10	yellow	ABL1	turquoise
COX10	turquoise	TIMP2	yellow	ABLIM3	turquoise
ELAC2	turquoise	INPP4A	yellow	ACSS1	turquoise
PRSS21	turquoise	FAM120A	yellow	ACYP2	turquoise
LUC7L	turquoise	MPHOSPH9	yellow	ADAP2	turquoise
NFIX	turquoise	EIF2AK2	yellow	AFF3	turquoise
PKD1	turquoise	CDK17	yellow	AGAP1	turquoise
VTA1	turquoise	SLC2A3	yellow	AIG1	turquoise
UQCRC1	turquoise	APPBP2	yellow	AKAP6	turquoise
TMEM159	turquoise	CALCRL	yellow	AKAP7	turquoise
MVP	turquoise	SLC9A3R2	yellow	AKR1A1	turquoise
MDH1	turquoise	MAP2K4	yellow	AKR1B1	turquoise
YAF2	turquoise	ASB1	yellow	ALDH7A1	turquoise
ATP1A2	turquoise	IP6K2	yellow	ALS2CL	turquoise
SAMD4A	turquoise	ADGRF5	yellow	ANAPC7	turquoise
FHL1	turquoise	RORA	yellow	ANK2	turquoise
NDUFS1	turquoise	CSNK2A2	yellow	ANKAR	turquoise
ALAS1	turquoise	VASH1	yellow	ANKFY1	turquoise
PLEKHO1	turquoise	PTPN18	yellow	ANKS1A	turquoise
RRAGD	turquoise	SDHA	yellow	ANTXR1	turquoise
BRD9	turquoise	MGLL	yellow	ANXA4	turquoise
ANK1	turquoise	MBNL3	yellow	AP1B1	turquoise
GABARAPL2	turquoise	SNRPA	yellow	AP2A2	turquoise
FAM136A	turquoise	FBLN1	yellow	APBA1	turquoise
VCL	turquoise	ITM2A	yellow	APBB2	turquoise
USP2	turquoise	NRDC	yellow	APPL2	turquoise
STAU2	turquoise	RAPGEF3	yellow	ARAP2	turquoise
MAP4	turquoise	FDFT1	yellow	ARHGAP12	turquoise
GOPC	turquoise	EPB41L2	yellow	ARHGAP18	turquoise
VAMP3	turquoise	NFE2L1	yellow	ARHGAP24	turquoise
ARID1B	turquoise	PLOD1	yellow	ARHGAP5	turquoise
PLEKHA5	turquoise	MECOM	yellow	ARHGEF10L	turquoise
TRAPPC3	turquoise	TMED2	yellow	ARHGEF12	turquoise
SZRD1	turquoise	YPEL3	yellow	ARHGEF37	turquoise
PKP2	turquoise	CCDC80	yellow	ARID3A	turquoise
USP13	turquoise	FMO2	yellow	ARL15	turquoise
YBX3	turquoise	SH2D3C	yellow	ARMCX4	turquoise
WNK1	turquoise	WAC	yellow	ARSB	turquoise
MPC1	turquoise	PIK3IP1	yellow	ASTN2	turquoise
MRPS35	turquoise	PPM1A	yellow	ATG7	turquoise
CS	turquoise	NFATC4	yellow	ATRN	turquoise
RPL18	turquoise	CDC25B	yellow	AUTS2	turquoise
GPC1	turquoise	JAG1	yellow	AXL	turquoise
ANKRD44	turquoise	SNTA1	yellow	B3GNT2	turquoise
NDUFB4	turquoise	TIMP1	yellow	BACE2	turquoise
YBX1	turquoise	FLT1	yellow	BAIAP2	turquoise
PFKP	turquoise	RGCC	yellow	BCAR3	turquoise
PKM	turquoise	MEDAG	yellow	BCAT1	turquoise
IDH3G	turquoise	NME3	yellow	BCL2L1	turquoise
ROGDI	turquoise	MLYCD	yellow	BLVRB	turquoise
COASY	turquoise	USP10	yellow	BMPR1A	turquoise
DNAJA2	turquoise	CTSH	yellow	BNC2	turquoise
MAOB	turquoise	IKBKB	yellow	BRAT1	turquoise
HES2	turquoise	PLAT	yellow	BRI3	turquoise
RNF126	turquoise	GSDMD	yellow	C20orf194	turquoise
EIF2B3	turquoise	PLPPR2	yellow	C22orf34	turquoise
BUD23	turquoise	RASIP1	yellow	C5orf56	turquoise
MBD3	turquoise	ISYNA1	yellow	CA8	turquoise
FAM50A	turquoise	MEGF9	yellow	CABLES1	turquoise
PRKACA	turquoise	ENG	yellow	CALU	turquoise
ACTN1	turquoise	NPDC1	yellow	CAPZB	turquoise
SPEG	turquoise	CXCL12	yellow	CCDC14	turquoise
UBE2D1	turquoise	RASD1	yellow	CCDC141	turquoise
ACADVL	turquoise	SOD3	yellow	CCDC146	turquoise
SELENOO	turquoise	VWF	yellow	CCDC149	turquoise
SDHA	turquoise	ELK3	yellow	CCDC50	turquoise
PPP2R3A	turquoise	MGP	yellow	CCDC91	turquoise
NOTCH3	turquoise	ARHGDIB	yellow	CCL2	turquoise
CLNS1A	turquoise	NEDD9	yellow	CCND1	turquoise
ZZEF1	turquoise	SENP6	yellow	CD163L1	turquoise
ACAT1	turquoise	C7	yellow	CD59	turquoise
SLC25A3	turquoise	SPARC	yellow	CDC14B	turquoise
WDR62	turquoise	THBS4	yellow	CDCA7L	turquoise
REXO2	turquoise	DPYSL3	yellow	CENPP	turquoise
ACACB	turquoise	PDGFRB	yellow	CEP70	turquoise
NMRK2	turquoise	EFEMP1	yellow	CERS4	turquoise
PPP1R12B	turquoise	ID2	yellow	CHD7	turquoise
DNAJC10	turquoise	WIPF1	yellow	CHD9	turquoise
ACTN2	turquoise	CD46	yellow	CHIC1	turquoise
NEBL	turquoise	P3H1	yellow	CHSY3	turquoise
RBFOX1	turquoise	RCOR3	yellow	CLIC2	turquoise
VDAC3	turquoise	CTSD	yellow	CLTA	turquoise
PCM1	turquoise	NRP2	yellow	CLTC	turquoise
TP53INP2	turquoise	CCN2	yellow	CMKLR1	turquoise
MYH7B	turquoise	SPP1	yellow	CNIH3	turquoise
KIF22	turquoise	BCL11A	yellow	CNRIP1	turquoise
DNM2	turquoise	TEK	yellow	CNTLN	turquoise
RAB21	turquoise	ARAP3	yellow	COBLL1	turquoise
DLGAP4	turquoise	PLXDC2	yellow	COLEC12	turquoise
SMARCD3	turquoise	TMPO	yellow	COLGALT1	turquoise
XPO1	turquoise	TARDBP	yellow	COMMD10	turquoise
OXCT1	turquoise	TBX2	yellow	CPEB4	turquoise
YTHDC1	turquoise	TNFSF10	yellow	CPED1	turquoise
HADHA	turquoise	LRRC39	yellow	CPNE8	turquoise
CTTN	turquoise	RAMP3	yellow	CR1	turquoise
POMGNT1	turquoise	SRGN	yellow	CRACR2B	turquoise
B4GALT1	turquoise	ATPAF1	yellow	CREG1	turquoise
NFX1	turquoise	PLCG1	yellow	CRYL1	turquoise
HUWE1	turquoise	CCDC93	yellow	CTDSPL	turquoise
BAX	turquoise	C3	yellow	CTSA	turquoise
PSMC5	turquoise	CD93	yellow	CTSB	turquoise
COQ9	turquoise	TCF15	yellow	CTSC	turquoise
PPP1R13B	turquoise	ID1	yellow	CTSL	turquoise
PEBP1	turquoise	PTPRB	yellow	CUEDC1	turquoise
BLVRB	turquoise	GNG11	yellow	CXCL12	turquoise
MRPS33	turquoise	KDR	yellow	CYTH1	turquoise
NDUFB2	turquoise	ATF4	yellow	D2HGDH	turquoise
PLEKHG2	turquoise	APOL3	yellow	DAAM1	turquoise
DLD	turquoise	TPST2	yellow	DAAM2	turquoise
MAP3K20	turquoise	PODXL	yellow	DAB2	turquoise
SMPX	turquoise	TMOD2	yellow	DAPK1	turquoise
FH	turquoise	ADCY4	yellow	DCAF12	turquoise
CDV3	turquoise	RNASE1	yellow	DCBLD2	turquoise
SPAG7	turquoise	STARD8	yellow	DENND3	turquoise
MYH7	turquoise	ECSIT	yellow	DENND5B	turquoise
UNC13D	turquoise	BST2	yellow	DHRS3	turquoise
CRAT	turquoise	PXDN	yellow	DIP2A	turquoise
WHRN	turquoise	CEP85	yellow	DIP2B	turquoise
SORBS1	turquoise	SH3BGRL	yellow	DIP2C	turquoise
FKBP5	turquoise	TMEM204	yellow	DMXL1	turquoise
DSP	turquoise	DNAJB1	yellow	DNM1	turquoise
ABLIM1	turquoise	TRIM22	yellow	DNMT3A	turquoise
PSMD8	turquoise	GRSF1	yellow	DOCK1	turquoise
CIRBP	turquoise	ITGB4	yellow	DOCK6	turquoise
ATP5F1D	turquoise	PCED1A	yellow	DOCK7	turquoise
NDUFB7	turquoise	RBM38	yellow	DPF3	turquoise
POLR2E	turquoise	TPT1	yellow	DPY19L3	turquoise
MKNK2	turquoise	GIMAP6	yellow	DSCAML1	turquoise
GCAT	turquoise	GIMAP4	yellow	DTNA	turquoise
SNU13	turquoise	EMP1	yellow	DTNB	turquoise
TOMM22	turquoise	ANXA1	yellow	DUSP27	turquoise
JOSD1	turquoise	DDX56	yellow	DYNC2H1	turquoise
CABP7	turquoise	SCN7A	yellow	EDA	turquoise
SYNGR1	turquoise	CCL21	yellow	EEF2K	turquoise
CNIH1	turquoise	RNF144B	yellow	EGFL7	turquoise
ATP6V1D	turquoise	PRCP	yellow	EIF2B5	turquoise
SRSF5	turquoise	LUM	yellow	EIF3D	turquoise
EIF5	turquoise	LPAR6	yellow	EIF4G3	turquoise
SRP54	turquoise	RB1	yellow	ELL	turquoise
PYGB	turquoise	POLG	yellow	EMB	turquoise
ADNP	turquoise	SLC14A1	yellow	ENOSF1	turquoise
TPD52L2	turquoise	MIEN1	yellow	EPB41L1	turquoise
EEF1A2	turquoise	IGFBP4	yellow	EPB41L2	turquoise
ARFRP1	turquoise	PFKL	yellow	EPB41L5	turquoise
HM13	turquoise	SIRT3	yellow	EPHX1	turquoise
MYL9	turquoise	IFITM3	yellow	EPN2	turquoise
SNTA1	turquoise	SH3BGRL3	yellow	EPS15	turquoise
CHMP4B	turquoise	CYP4B1	yellow	ESR1	turquoise
AHCY	turquoise	ADAM15	yellow	ETV1	turquoise
PPP1R16B	turquoise	ITPKB	yellow	ETV5	turquoise
MAP1LC3A	turquoise	CDC42BPA	yellow	EVI5	turquoise
MYOM1	turquoise	SNRNP200	yellow	EXOC6B	turquoise
MYL12A	turquoise	RETREG2	yellow	EYA2	turquoise
RIOK3	turquoise	ANK2	yellow	F13A1	turquoise
ALG13	turquoise	EGFR	yellow	FAM110B	turquoise
WDR13	turquoise	SH3KBP1	yellow	FAM13A	turquoise
NAA10	turquoise	DIPK2B	yellow	FAM174B	turquoise
PGK1	turquoise	EIF4EBP2	yellow	FAM20A	turquoise
CD99L2	turquoise	SERPING1	yellow	FARP1	turquoise
RBM3	turquoise	ZC3H12C	yellow	FCGRT	turquoise
SGCG	turquoise	EML3	yellow	FCHSD2	turquoise
TSNAXIP1	turquoise	ESAM	yellow	FER	turquoise
NDRG4	turquoise	TM7SF2	yellow	FGD5	turquoise
HCFC1R1	turquoise	EPS8	yellow	FGD6	turquoise
MLYCD	turquoise	MGAT5	yellow	FGF13	turquoise
TSC2	turquoise	SPARCL1	yellow	FGFR1	turquoise
CRYM	turquoise	ZDHHC7	yellow	FHIT	turquoise
ELOB	turquoise	DGKE	yellow	FN3K	turquoise
ZNF106	turquoise	JAM2	yellow	FNBP1L	turquoise
DECR1	turquoise	GNAQ	yellow	FOXO3	turquoise
EMC2	turquoise	TSPAN7	yellow	FRK	turquoise
MCM4	turquoise	SH3RF2	yellow	FRMD4A	turquoise
KCTD9	turquoise	UBE2L6	yellow	FRMD4B	turquoise
ASAH1	turquoise	WDYHV1	yellow	FTX	turquoise
GYS1	turquoise	FBXO32	yellow	FUT8	turquoise
CKM	turquoise	NECAP2	yellow	GALK2	turquoise
PLEKHJ1	turquoise	MX1	yellow	GALM	turquoise
SGTA	turquoise	TNFRSF14	yellow	GARNL3	turquoise
C19orf53	turquoise	CIB4	yellow	GAS6	turquoise
PDCD5	turquoise	HIST1H2BD	yellow	GIPC1	turquoise
RPS16	turquoise	ZC3H18	yellow	GIPC2	turquoise
GPI	turquoise	TAGLN2	yellow	GLIS3	turquoise
AKT2	turquoise	NBL1	yellow	GNA14	turquoise
PRKD2	turquoise	SYNJ1	yellow	GNG12	turquoise
ICAM5	turquoise	CSRP1	yellow	GNG12-AS1	turquoise
PLA2G4C	turquoise	C1R	yellow	GNG2	turquoise
FGF21	turquoise	CPAMD8	yellow	GOLGA4	turquoise
PPP2R1A	turquoise	TFF3	yellow	GOLIM4	turquoise
PDE4C	turquoise	IER2	yellow	GPATCH2	turquoise
ISYNA1	turquoise	COX7A1	yellow	GPRC5B	turquoise
CRTC1	turquoise	PLCD3	yellow	GRAMD1A	turquoise
PMPCB	turquoise	GRASP	yellow	GSAP	turquoise
NAMPT	turquoise	CAMK2N1	yellow	GSDMD	turquoise
OGDH	turquoise	ADGRL4	yellow	GSTA4	turquoise
LFNG	turquoise	CAPN2	yellow	GTF2IRD1	turquoise
HSPB1	turquoise	COQ8A	yellow	GULP1	turquoise
LSM5	turquoise	FBLN2	yellow	GYPC	turquoise
TMEM176B	turquoise	IFI16	yellow	HEBP1	turquoise
COA1	turquoise	EMCN	yellow	HECTD2	turquoise
RHEB	turquoise	HAND2	yellow	HERC2	turquoise
PTGR1	turquoise	SPIDR	yellow	HNMT	turquoise
LHX3	turquoise	YWHAZ	yellow	HPS1	turquoise
EDF1	turquoise	CARD19	yellow	HRH1	turquoise
BAG1	turquoise	AQP7	yellow	HS1BP3	turquoise
PTGDS	turquoise	JCAD	yellow	HSD17B12	turquoise
UBE2R2	turquoise	CYYR1	yellow	ICA1	turquoise
PDLIM1	turquoise	TPP1	yellow	IDH1	turquoise
PHYH	turquoise	HSP90B1	yellow	IFFO1	turquoise
RASSF4	turquoise	BEX3	yellow	IFI16	turquoise
PLEKHA1	turquoise	EVA1C	yellow	IGF1	turquoise
PITRM1	turquoise	ZNF91	yellow	IGFBP4	turquoise
GLRX3	turquoise	CA4	yellow	IKZF2	turquoise
RPL28	turquoise	SERTAD3	yellow	IL15RA	turquoise
PPIF	turquoise	TMEM88	yellow	IL16	turquoise
UBTF	turquoise	IRF2	yellow	INPP4B	turquoise
RAD51C	turquoise	COL3A1	yellow	INTU	turquoise
RECQL5	turquoise	AHCYL1	yellow	IQCJ-SCHIP1	turquoise
ENO3	turquoise	CENPX	yellow	IQCK	turquoise
SGCA	turquoise	RFNG	yellow	IQGAP2	turquoise
DUSP3	turquoise	LDB2	yellow	ITGA9	turquoise
PRKAR1A	turquoise	TM4SF1	yellow	ITGB5	turquoise
TMEM104	turquoise	CHD3	yellow	ITPR2	turquoise
SH3D19	turquoise	ALCAM	yellow	ITSN1	turquoise
CRYAB	turquoise	FABP4	yellow	KANK2	turquoise
SIAE	turquoise	NFXL1	yellow	KATNAL2	turquoise
ARHGEF17	turquoise	PKIA	yellow	KBTBD12	turquoise
BIRC2	turquoise	ASXL1	yellow	KCNAB1	turquoise
PDHX	turquoise	COPS9	yellow	KCNMA1	turquoise
MDK	turquoise	ZMAT3	yellow	KHDRBS2	turquoise
C11orf21	turquoise	EGFL7	yellow	KIF16B	turquoise
NDUFS8	turquoise	GRK2	yellow	KITLG	turquoise
ATP5F1B	turquoise	MMRN2	yellow	KLHL13	turquoise
METAP2	turquoise	PPP1R3B	yellow	KREMEN1	turquoise
MYL2	turquoise	MAP3K11	yellow	LAP3	turquoise
ALDH2	turquoise	C1QA	yellow	LARP4	turquoise
SLC38A1	turquoise	NUDT4	yellow	LGMN	turquoise
RAB5B	turquoise	CNP	yellow	LGR4	turquoise
MRPL51	turquoise	ATP5MD	yellow	LIMCH1	turquoise
TPI1	turquoise	CD34	yellow	LIMD1	turquoise
ATN1	turquoise	CTSF	yellow	LINC00472	turquoise
LDHB	turquoise	RESF1	yellow	LINC00639	turquoise
HDDC2	turquoise	FZD4	yellow	LINC01266	turquoise
SOD2	turquoise	PHYHD1	yellow	LINC01481	turquoise
RBM24	turquoise	NUPR1	yellow	LINC01515	turquoise
PTP4A1	turquoise	AQP7P4	yellow	LOXL1	turquoise
ACOT13	turquoise	CLK2	yellow	LPAR1	turquoise
RPS12	turquoise	TCIM	yellow	LPAR6	turquoise
HECA	turquoise	IL17RA	yellow	LRP5	turquoise
CUTA	turquoise	SOX12	yellow	LSAMP	turquoise
SRF	turquoise	GALNT11	yellow	LTBP2	turquoise
DUSP22	turquoise	KCTD12	yellow	LYPLAL1	turquoise
COX7A2	turquoise	THBD	yellow	LYVE1	turquoise
NNT	turquoise	CYBC1	yellow	LZTS2	turquoise
MRPS30	turquoise	CDH5	yellow	MAF	turquoise
HSPA9	turquoise	LYNX1	yellow	MAGI1	turquoise
DROSHA	turquoise	FGD6	yellow	MAGI3	turquoise
ARRDC3	turquoise	HIST1H2AC	yellow	MAMDC2	turquoise
ERGIC1	turquoise	PNMA8A	yellow	MAMDC2-AS1	turquoise
CPEB4	turquoise	TNRC18	yellow	MAN1A1	turquoise
FGF12	turquoise	BGN	yellow	MAN1C1	turquoise
TFG	turquoise	COL18A1	yellow	MCC	turquoise
ABTB1	turquoise	NDUFB1	yellow	MCOLN1	turquoise
KLHL18	turquoise	UQCR10	yellow	ME1	turquoise
MAPKAPK3	turquoise	CLDN5	yellow	MEF2C-AS1	turquoise
EIF1B	turquoise	BTBD6	yellow	METTL21A	turquoise
KLHL24	turquoise	IFITM2	yellow	MFHAS1	turquoise
SSR3	turquoise	TNFAIP2	yellow	MFSD1	turquoise
TNNC1	turquoise	SOCS1	yellow	MGAT4A	turquoise
SLC4A3	turquoise	TCN2	yellow	MGAT5	turquoise
EEF1B2	turquoise	RXRA	yellow	MGLL	turquoise
FAHD2A	turquoise	FSD2	yellow	MGMT	turquoise
MPV17	turquoise	PDE2A	yellow	MGST2	turquoise
CHMP3	turquoise	SEMA4D	yellow	MICU3	turquoise
SMYD1	turquoise	PEAR1	yellow	MIR646HG	turquoise
FHL2	turquoise	PARVB	yellow	MIR99AHG	turquoise
HDLBP	turquoise	APOD	yellow	MKNK1	turquoise
ODC1	turquoise	PLAC9	yellow	MLLT3	turquoise
SLC25A12	turquoise	FAM53B	yellow	MMP16	turquoise
PLCL1	turquoise	SULF2	yellow	MPP5	turquoise
SUMO1	turquoise	ADH1B	yellow	MPPED2	turquoise
MRPL37	turquoise	FLNA	yellow	MRC1	turquoise
RHOU	turquoise	CFD	yellow	MS4A4A	turquoise
DNAJC6	turquoise	SH3BGRL2	yellow	MTSS1	turquoise
MFN2	turquoise	HLA-DRB5	yellow	MVB12B	turquoise
GADD45A	turquoise	PAPSS2	yellow	MYO5A	turquoise
ACADM	turquoise	SELENOM	yellow	NAALADL2	turquoise
TMED5	turquoise	ARHGEF15	yellow	NAIP	turquoise
PRDX6	turquoise	VTRNA1-3	yellow	NAV2	turquoise
STMN1	turquoise	DDO	yellow	NBEA	turquoise
NENF	turquoise	SNHG5	yellow	NBPF1	turquoise
CTSD	turquoise	PCMTD2	yellow	NBPF15	turquoise
TNNT2	turquoise	TMEM273	yellow	NCF4	turquoise
HMGN3	turquoise	CARD16	yellow	NCK2	turquoise
SLC16A7	turquoise	GABBR1	yellow	NCKAP5	turquoise
CASQ2	turquoise	ADGRG1	yellow	NCOA1	turquoise
CCND2	turquoise	TECPR1	yellow	NCOA4	turquoise
NDUFB3	turquoise	TMSB4X	yellow	NCOA7	turquoise
RAD23B	turquoise	ZNF316	yellow	NEIL1	turquoise
NDUFA8	turquoise	ACKR1	yellow	NEK6	turquoise
HSDL2	turquoise	LCAT	yellow	NEO1	turquoise
SLIRP	turquoise	ITGA1	yellow	NEURL2	turquoise
ALDH6A1	turquoise	CPNE1	yellow	NFATC2	turquoise
RHOQ	turquoise	NEURL1B	yellow	NFIA	turquoise
DNMT3A	turquoise	TMEM167B	yellow	NFIC	turquoise
YIPF4	turquoise	PPP1R3G	yellow	NFX1	turquoise
CRIPT	turquoise	TRIM16	yellow	NINL	turquoise
PPP1R3C	turquoise	RD3L	yellow	NLK	turquoise
KCNIP2	turquoise	FAM174C	yellow	NMRK1	turquoise
GOT1	turquoise	GTF2IP4	yellow	NOL3	turquoise
LYPLA1	turquoise	TPT1P9	yellow	NPAS3	turquoise
COPS5	turquoise	RPL6P27	yellow	NPIPB5	turquoise
AKAP1	turquoise	HIGD1AP15	yellow	NPL	turquoise
TBX2	turquoise	PHBP8	yellow	NR3C2	turquoise
NACA3P	turquoise	AQP1	yellow	NRP1	turquoise
ZSCAN18	turquoise	ATP5MF	yellow	NRP2	turquoise
POPDC2	turquoise	MRPS6	yellow	NSMCE2	turquoise
FABP3	turquoise	AC007016.1	yellow	NT5DC1	turquoise
POLR3GL	turquoise	SHANK3	yellow	NUBPL	turquoise
ANXA11	turquoise	COX6B1P4	yellow	NUPR1	turquoise
LDB3	turquoise	AC113404.3	yellow	OPHN1	turquoise
ZMIZ2	turquoise	ATF4P4	yellow	OR2A1-AS1	turquoise
NECAB1	turquoise	AC104046.1	yellow	OSBPL10	turquoise
PFDN5	turquoise	AL118516.1	yellow	OSBPL11	turquoise
ATPAF1	turquoise	PECAM1	yellow	OSBPL1A	turquoise
PLA2G12A	turquoise	AC021087.4	yellow	OSBPL6	turquoise
COQ8B	turquoise	MYO15B	yellow	OTUD7A	turquoise
PFKFB2	turquoise	PCAT19	yellow	OXR1	turquoise
PIGT	turquoise	EGLN2	yellow	P2RY14	turquoise
RNF114	turquoise	HIST2H4A	yellow	P3H2	turquoise
HIF3A	turquoise	MARCKS	yellow	PARD3B	turquoise
NQO2	turquoise	AC053503.6	yellow	PARG	turquoise
RPS10	turquoise	AP001528.2	yellow	PARL	turquoise
APOBEC2	turquoise	ENPP4	blue	PARP8	turquoise
KLHDC3	turquoise	CROT	blue	PCGF5	turquoise
KLHL31	turquoise	ABCB4	blue	PDE4D	turquoise
CDKN1A	turquoise	ZNF195	blue	PDE7B	turquoise
EMC3	turquoise	ITGA3	blue	PDGFC	turquoise
GOT2	turquoise	PRSS21	blue	PDXK	turquoise
CLYBL	turquoise	FMO1	blue	PEAK1	turquoise
NDUFA1	turquoise	MBTD1	blue	PEPD	turquoise
MRPS7	turquoise	PTBP1	blue	PER3	turquoise
PPP1R12C	turquoise	MAN2B2	blue	PHACTR1	turquoise
PPDPF	turquoise	CAPN1	blue	PIAS2	turquoise
ALKBH7	turquoise	ATP1A2	blue	PIGX	turquoise
CLPP	turquoise	SAMD4A	blue	PIKFYVE	turquoise
RPL23	turquoise	ZDHHC6	blue	PIR	turquoise
DSTN	turquoise	SEC63	blue	PLA2G4C	turquoise
MRPS26	turquoise	FLT4	blue	PLCL2	turquoise
NECAB3	turquoise	BOD1L1	blue	PLD1	turquoise
ROMO1	turquoise	PHF23	blue	PLEK	turquoise
ST3GAL3	turquoise	USH2A	blue	PLEKHA1	turquoise
TMEM53	turquoise	JADE2	blue	PLEKHA2	turquoise
MCF2L	turquoise	CUL7	blue	PLEKHG5	turquoise
LRFN3	turquoise	CC2D2A	blue	PLEKHM2	turquoise
CAPNS1	turquoise	VPS13D	blue	PLPP3	turquoise
COX6B1	turquoise	H6PD	blue	PLTP	turquoise
PRDX5	turquoise	HOMER3	blue	PLXDC1	turquoise
RRAS	turquoise	TTC17	blue	PLXNA2	turquoise
STAT5A	turquoise	PLEKHH1	blue	PLXND1	turquoise
TIMM17B	turquoise	GINM1	blue	PMEPA1	turquoise
COX7C	turquoise	ZFR	blue	PMP22	turquoise
PLA2G5	turquoise	CDK14	blue	PNPLA7	turquoise
UQCR11	turquoise	POLR3E	blue	PPFIBP2	turquoise
SMARCA4	turquoise	FAR2	blue	PPM1H	turquoise
TUBA4A	turquoise	ELOVL1	blue	PROS1	turquoise
ECHS1	turquoise	ATXN3	blue	PSD3	turquoise
DGCR6L	turquoise	ROGDI	blue	PSME4	turquoise
ATF4	turquoise	HES2	blue	PTDSS2	turquoise
STRIP2	turquoise	NDST1	blue	PTGFRN	turquoise
DNAJB9	turquoise	TCF3	blue	PTGR1	turquoise
FLNC	turquoise	TRIB2	blue	PTPN21	turquoise
NDUFA5	turquoise	HLTF	blue	PTPRG	turquoise
HAT1	turquoise	FAM3A	blue	PTPRM	turquoise
SNRPN	turquoise	PRKACA	blue	PYGL	turquoise
IVD	turquoise	NOTCH3	blue	QKI	turquoise
CLN6	turquoise	PLD1	blue	RAB20	turquoise
LOXL1	turquoise	WDR62	blue	RAB28	turquoise
PALLD	turquoise	PAX2	blue	RAI14	turquoise
CSRP3	turquoise	MCAM	blue	RALGAPA2	turquoise
TXNDC17	turquoise	MAP2K7	blue	RBFOX2	turquoise
ILF3	turquoise	MLLT10	blue	RBMS1	turquoise
EGLN3	turquoise	SAR1A	blue	RBPJ	turquoise
MAP7D3	turquoise	SCTR	blue	RBSN	turquoise
SHC2	turquoise	OSTM1	blue	RCAN1	turquoise
TNNI3	turquoise	EXD2	blue	RCN3	turquoise
GAMT	turquoise	MEF2C	blue	RELL1	turquoise
DOCK6	turquoise	TRPM3	blue	RERE	turquoise
ELOF1	turquoise	REST	blue	RGL1	turquoise
CNN1	turquoise	CD82	blue	RGL3	turquoise
GADD45G	turquoise	BCORL1	blue	RHOBTB1	turquoise
XPO7	turquoise	SCAMP1	blue	RHOBTB3	turquoise
HRC	turquoise	AQP6	blue	RIC3	turquoise
UBAC1	turquoise	ERO1B	blue	RILPL1	turquoise
ATXN10	turquoise	TXLNG	blue	RIMKLB	turquoise
METTL26	turquoise	PGS1	blue	RNASE1	turquoise
ATP5IF1	turquoise	PSMC5	blue	RND3	turquoise
SLC6A8	turquoise	SH3BP2	blue	RNF135	turquoise
ACSS2	turquoise	GMCL1	blue	RNF150	turquoise
COX4I1	turquoise	PTPN4	blue	ROR1	turquoise
COX7B	turquoise	FER1L4	blue	RORA	turquoise
MRPS25	turquoise	EPB41L1	blue	RPH3AL	turquoise
NDUFA2	turquoise	ESR1	blue	RPS6KA2	turquoise
EXOC4	turquoise	MYH7	blue	RRAS2	turquoise
NINJ1	turquoise	SUPT16H	blue	SAMD4A	turquoise
CKMT2	turquoise	UNC13D	blue	SASH1	turquoise
PDHA1	turquoise	IKZF5	blue	SCAPER	turquoise
DHX30	turquoise	SRPK1	blue	SCARB1	turquoise
PTCD3	turquoise	PCSK5	blue	SCML1	turquoise
MRPL35	turquoise	NRP1	blue	SCN9A	turquoise
RAMP1	turquoise	EFNA2	blue	SDK1	turquoise
CLUH	turquoise	SBF1	blue	SEC14L1	turquoise
SEC61G	turquoise	CABP7	blue	SEMA6A	turquoise
GRSF1	turquoise	GALNT16	blue	SERPINB6	turquoise
WBP2	turquoise	RPS6KA5	blue	SERPING1	turquoise
EIF5A	turquoise	ADNP	blue	SFMBT2	turquoise
DAP3	turquoise	ARFGAP1	blue	SGMS1	turquoise
CTNNBL1	turquoise	HM13	blue	SGPP1	turquoise
PATJ	turquoise	NOP56	blue	SGSM1	turquoise
USPL1	turquoise	TTI1	blue	SH3GL1	turquoise
SCO1	turquoise	RNMT	blue	SH3PXD2A	turquoise
POSTN	turquoise	ALG13	blue	SH3RF1	turquoise
LARGE1	turquoise	TLR8	blue	SH3RF3	turquoise
MYO18B	turquoise	SRPX	blue	SHC2	turquoise
DGLUCY	turquoise	GABRE	blue	SHE	turquoise
BHLHE40	turquoise	BEX4	blue	SHMT1	turquoise
LPIN1	turquoise	CCDC113	blue	SIGLEC1	turquoise
FST	turquoise	METRN	blue	SIN3B	turquoise
TIMM17A	turquoise	MEFV	blue	SLC11A2	turquoise
IL15RA	turquoise	CRYM	blue	SLC12A7	turquoise
MYBPC3	turquoise	UBFD1	blue	SLC16A1-AS1	turquoise
DTNA	turquoise	QPRT	blue	SLC18B1	turquoise
TIMM10	turquoise	VPS35L	blue	SLC1A1	turquoise
TPP2	turquoise	ARMC1	blue	SLC22A23	turquoise
STT3A	turquoise	ASAH1	blue	SLC2A13	turquoise
C9orf40	turquoise	SLC1A5	blue	SLC2A9	turquoise
ISCA1	turquoise	MYH14	blue	SLC38A6	turquoise
CAPRIN1	turquoise	ICAM5	blue	SLC38A7	turquoise
ATP5MC2	turquoise	ATP1A3	blue	SLC40A1	turquoise
ITGA7	turquoise	PTPRS	blue	SLC45A4	turquoise
PPP1R1A	turquoise	PDE4C	blue	SLC7A8	turquoise
COQ10A	turquoise	CRTC1	blue	SLC9A9	turquoise
HNRNPA1	turquoise	HBP1	blue	SLCO2B1	turquoise
CD164	turquoise	IQCE	blue	SMS	turquoise
REPS1	turquoise	ZKSCAN1	blue	SNCA	turquoise
EGLN1	turquoise	PCOLCE	blue	SNCAIP	turquoise
NTPCR	turquoise	PLOD3	blue	SND1	turquoise
NIBAN1	turquoise	TMEM176B	blue	SNX2	turquoise
DNAJB2	turquoise	AEBP1	blue	SNX24	turquoise
TMBIM1	turquoise	TMEM245	blue	SNX25	turquoise
COX5B	turquoise	TGFBR1	blue	SNX29	turquoise
ISCU	turquoise	TYRP1	blue	SNX6	turquoise
TBC1D4	turquoise	LHX3	blue	SNX8	turquoise
LMO7	turquoise	PTGDS	blue	SNX9	turquoise
GPNMB	turquoise	TNKS2	blue	SOCS2	turquoise
BZW2	turquoise	CPEB3	blue	SORBS3	turquoise
ALPK3	turquoise	RPL19	blue	SOX5	turquoise
TACO1	turquoise	FBXL20	blue	SPATA5	turquoise
TEX2	turquoise	CDK5RAP3	blue	SPATA7	turquoise
NDUFB5	turquoise	GALK1	blue	SPATS2L	turquoise
MRPL47	turquoise	B9D1	blue	SPIN1	turquoise
WDR33	turquoise	COL1A1	blue	SPIRE1	turquoise
DMAC1	turquoise	TMEM104	blue	SPRED1	turquoise
IL11RA	turquoise	PMP22	blue	SPRED2	turquoise
DCTN3	turquoise	TMEM33	blue	SRGAP2C	turquoise
GRHPR	turquoise	INPP4B	blue	SRGAP3	turquoise
HINT2	turquoise	CPE	blue	ST6GAL1	turquoise
FOXP4	turquoise	KLF3	blue	STAB1	turquoise
UQCC2	turquoise	CPT1A	blue	STARD13	turquoise
TAF8	turquoise	NAA40	blue	STARD8	turquoise
MRPL15	turquoise	COPS7A	blue	STON2	turquoise
RPLP1	turquoise	TPI1	blue	STOX2	turquoise
LRRC49	turquoise	CD83	blue	STPG2	turquoise
HADHB	turquoise	GPLD1	blue	STXBP6	turquoise
PREPL	turquoise	SLC39A7	blue	SUCLG2	turquoise
TRIM54	turquoise	HARS2	blue	SUCLG2-AS1	turquoise
TACC2	turquoise	ARSB	blue	SULT1A1	turquoise
DUSP5	turquoise	TXNDC15	blue	TANGO2	turquoise
RPS24	turquoise	NPHP3	blue	TBC1D12	turquoise
MYPN	turquoise	TFDP2	blue	TBC1D14	turquoise
HADH	turquoise	HES1	blue	TBC1D4	turquoise
GABARAPL1	turquoise	BBX	blue	TCF12	turquoise
NDUFA9	turquoise	GNB4	blue	TDRD10	turquoise
MMAB	turquoise	SF3B6	blue	TEC	turquoise
DENR	turquoise	DNAJC27	blue	TGFBR1	turquoise
CUL4A	turquoise	ACVR1	blue	TGFBR3	turquoise
FITM1	turquoise	SNX17	blue	THRA	turquoise
ANP32A	turquoise	POLE4	blue	THRB	turquoise
ETFA	turquoise	ARID3A	blue	TLE2	turquoise
HMG20A	turquoise	WDR77	blue	TLE4	turquoise
TPM1	turquoise	RHOU	blue	TLR4	turquoise
MFGE8	turquoise	DNAJC6	blue	TMCC1	turquoise
UNC45A	turquoise	IVNS1ABP	blue	TMEM117	turquoise
UQCRC2	turquoise	SRSF11	blue	TMEM135	turquoise
MYLK3	turquoise	NR5A2	blue	TMEM161B-AS1	turquoise
RPL3L	turquoise	STX12	blue	TMEM176B	turquoise
RPS2	turquoise	MARC2	blue	TMEM94	turquoise
NDUFB10	turquoise	RCN2	blue	TNFAIP2	turquoise
UNC45B	turquoise	STK11	blue	TNFRSF14	turquoise
TOB1	turquoise	PHF3	blue	TNFRSF1A	turquoise
GATA6	turquoise	CCND2	blue	TNFRSF21	turquoise
SLC16A3	turquoise	FCF1	blue	TNS1	turquoise
CIB3	turquoise	NEK9	blue	TNS2	turquoise
RPL13A	turquoise	DLST	blue	TNS3	turquoise
MYOM3	turquoise	SLF2	blue	TPCN1	turquoise
PSMA5	turquoise	DUSP1	blue	TPST2	turquoise
MPC2	turquoise	RCL1	blue	TPTEP1	turquoise
DCAF6	turquoise	NUDCD1	blue	TRAF5	turquoise
MGST3	turquoise	SERP1	blue	TRIM14	turquoise
HDGF	turquoise	PLBD1	blue	TRMT1	turquoise
LYPLAL1	turquoise	OPN4	blue	TSHZ3	turquoise
SELENBP1	turquoise	BBS9	blue	TSPAN4	turquoise
SMYD2	turquoise	ATF1	blue	TSPAN5	turquoise
FAHD2B	turquoise	NRK	blue	TSPAN9	turquoise
CAMK2D	turquoise	COQ8B	blue	TTC23	turquoise
ANK2	turquoise	ATP8A1	blue	TTC28	turquoise
NDUFS6	turquoise	OARD1	blue	TTC7B	turquoise
TENM2	turquoise	EREG	blue	TTN	turquoise
ZMAT2	turquoise	AHNAK	blue	TTN-AS1	turquoise
TRIM7	turquoise	WNT1	blue	TTYH3	turquoise
MLIP	turquoise	TMTC4	blue	TXNRD3	turquoise
MDH2	turquoise	IRF1	blue	UACA	turquoise
NIPSNAP2	turquoise	UPF3B	blue	ULK3	turquoise
TLK2	turquoise	GRK4	blue	UNC13B	turquoise
NDUFB11	turquoise	PPP1R12C	blue	USP36	turquoise
MFHAS1	turquoise	BHLHE23	blue	VOPP1	turquoise
POLR2K	turquoise	ST3GAL3	blue	WDFY2	turquoise
NDUFB9	turquoise	TMEM53	blue	WDFY3	turquoise
VLDLR	turquoise	LRFN3	blue	WDR36	turquoise
PLIN2	turquoise	STAT5A	blue	WDR91	turquoise
UGCG	turquoise	PRDM7	blue	WLS	turquoise
ASTN2	turquoise	CANX	blue	WWC2	turquoise
SURF4	turquoise	INTS11	blue	WWOX	turquoise
RPL7A	turquoise	HELB	blue	WWP1	turquoise
PTGES2	turquoise	SLC35E1	blue	XKR6	turquoise
COMMD3	turquoise	SYNGR3	blue	XPA	turquoise
MSRB2	turquoise	SMARCA4	blue	YES1	turquoise
LRMDA	turquoise	AAMP	blue	YTHDC2	turquoise
ANKRD1	turquoise	DGCR6L	blue	ZBTB38	turquoise
EIF4EBP2	turquoise	SPECC1	blue	ZBTB7C	turquoise
GSTO1	turquoise	DNAJB9	blue	ZC3H14	turquoise
ADM	turquoise	SNRPN	blue	ZCCHC2	turquoise
HIKESHI	turquoise	COPB1	blue	ZCCHC24	turquoise
NCAM1	turquoise	EAPP	blue	ZDHHC14	turquoise
LAMTOR1	turquoise	PHF10	blue	ZFHX3	turquoise
FEZ1	turquoise	PRRG3	blue	ZMAT1	turquoise
JPH2	turquoise	DOCK6	blue	ZMIZ1	turquoise
SOGA1	turquoise	LDLR	blue	ZMYND11	turquoise
FAU	turquoise	ANGPTL8	blue	ZNF117	turquoise
TM7SF2	turquoise	NECTIN2	blue	ZNF133	turquoise
ALDOA	turquoise	DPP6	blue	ZNF280D	turquoise
DCUN1D2	turquoise	ACE2	blue	ZNF532	turquoise
SAP18	turquoise	AFDN	blue	ZNF627	turquoise
DLAT	turquoise	DNMT1	blue	ZNF644	turquoise
TIMM8B	turquoise	AKAP12	blue	ZNF746	turquoise
UBC	turquoise	RAB11FIP4	blue	ZNF91	turquoise
CACNA1C	turquoise	RFTN1	blue	ZNRF2	turquoise
TMEM263	turquoise	NDFIP1	blue	ZSCAN18	turquoise
ANK3	turquoise	ACAP3	blue	ABHD2	blue
ME3	turquoise	TRAF7	blue	ACSL4	blue
QDPR	turquoise	EFR3A	blue	ACTN1	blue
EDNRA	turquoise	PTPRE	blue	ACVR1	blue
ACSL1	turquoise	PNISR	blue	ADAM10	blue
SLC25A4	turquoise	LANCL2	blue	ADAM19	blue
CACUL1	turquoise	MATN2	blue	ADAM28	blue
BAG3	turquoise	RIN2	blue	ADD3	blue
RABGAP1L	turquoise	AMPD3	blue	ADGRD1	blue
MZT2B	turquoise	MICAL2	blue	ADK	blue
FAM168B	turquoise	PTGFRN	blue	ADSS	blue
HSPB8	turquoise	IL6ST	blue	AGTPBP1	blue
ATP5F1A	turquoise	FST	blue	AHNAK	blue
PDK1	turquoise	MYBPC3	blue	AHR	blue
UHMK1	turquoise	ACP2	blue	AKNA	blue
ZFP36L2	turquoise	HOOK1	blue	ALCAM	blue
PFKM	turquoise	PRPF38A	blue	ALDH1A2	blue
MBNL1	turquoise	DSC1	blue	ALOX5	blue
GPD1L	turquoise	FADS2	blue	ANGPT1	blue
SAR1B	turquoise	C9orf40	blue	ANKRD44	blue
SRP19	turquoise	CD36	blue	ANXA2	blue
CAST	turquoise	SNX14	blue	AOAH	blue
CLGN	turquoise	HNRNPA1	blue	APAF1	blue
SCN3A	turquoise	ACVR1B	blue	APBB1IP	blue
ADPRHL1	turquoise	KCNMB4	blue	APBB3	blue
LURAP1L	turquoise	ARMC9	blue	ARAP3	blue
CACNA2D1	turquoise	GPNMB	blue	ARFGEF1	blue
RETREG1	turquoise	SRSF1	blue	ARHGAP15	blue
OBSCN	turquoise	VEZF1	blue	ARHGAP26	blue
ATP5MC3	turquoise	DNAJC1	blue	ARHGEF3	blue
PDLIM3	turquoise	FOXP4	blue	ARRB2	blue
SORBS2	turquoise	TFAP2A	blue	ARRDC2	blue
ATP5PF	turquoise	CREBZF	blue	ARSG	blue
ACSS1	turquoise	RNF121	blue	ATAD2B	blue
AZIN1	turquoise	SORL1	blue	ATF7IP2	blue
GTF3C6	turquoise	ITGA11	blue	ATG16L2	blue
USP25	turquoise	UACA	blue	ATP10A	blue
DBI	turquoise	ADAM10	blue	ATP11A	blue
OXA1L	turquoise	APH1B	blue	ATP2B4	blue
LARP1	turquoise	ACVRL1	blue	B4GALT5	blue
TTN	turquoise	SETD1B	blue	BACH1	blue
ELMSAN1	turquoise	HMG20A	blue	BCL11A	blue
USP16	turquoise	ADAMTS17	blue	BCL2	blue
CCT8	turquoise	ULK3	blue	BCL6	blue
ATP5MPL	turquoise	HAPLN3	blue	BTG1	blue
SH3RF2	turquoise	FTO	blue	C9orf72	blue
UQCRB	turquoise	TCF25	blue	CAB39	blue
FBXO32	turquoise	NCOR1	blue	CAMK2D	blue
COX6A2	turquoise	G6PC3	blue	CAMKK2	blue
TSC22D3	turquoise	SS18	blue	CAPN2	blue
KCNJ6	turquoise	C18orf21	blue	CASP8	blue
TRIM63	turquoise	SLC16A3	blue	CCDC69	blue
DUSP2	turquoise	EIF4A3	blue	CCDC88A	blue
PRXL2C	turquoise	TRIM65	blue	CCSER1	blue
MRAS	turquoise	BRD4	blue	CD109	blue
AUTS2	turquoise	PLPP2	blue	CD53	blue
PPP1R9A	turquoise	CIB3	blue	CD55	blue
DUSP23	turquoise	CACNG8	blue	CD58	blue
DMTN	turquoise	PRDM16	blue	CD74	blue
FBXW5	turquoise	ZNF593	blue	CD9	blue
CSRP1	turquoise	HSPG2	blue	CDH23	blue
ACTC1	turquoise	LMO4	blue	CDK14	blue
PTMS	turquoise	CELSR2	blue	CELF2	blue
CYB5R1	turquoise	TOR1AIP1	blue	CERK	blue
PSMD4	turquoise	SEMA6C	blue	CFLAR	blue
PSMB4	turquoise	DTL	blue	CHD1	blue
AMFR	turquoise	SCCPDH	blue	CHD3	blue
TEPP	turquoise	CEP170	blue	CHST11	blue
ATP6V0D1	turquoise	PPFIA4	blue	CHST15	blue
VMA21	turquoise	GDF7	blue	CIITA	blue
NDUFV3	turquoise	ASXL2	blue	CLEC7A	blue
PLPP7	turquoise	THNSL2	blue	CLIC4	blue
S100A1	turquoise	TMEM177	blue	CLMN	blue
FLAD1	turquoise	CTDSP1	blue	CMTM6	blue
MYL3	turquoise	IQSEC1	blue	CNTRL	blue
AZGP1	turquoise	NFKBIZ	blue	CPD	blue
AP2M1	turquoise	EIF2B5	blue	CPPED1	blue
COX7A1	turquoise	CORIN	blue	CRIP1	blue
ITGA5	turquoise	PYURF	blue	CRLF3	blue
RPL26	turquoise	PLK2	blue	CSGALNACT2	blue
SNRNP25	turquoise	GFOD1	blue	CTSH	blue
RPS6KA4	turquoise	TRIM7	blue	CTSS	blue
ZYG11B	turquoise	TMEM181	blue	CUX1	blue
PRKAA2	turquoise	IGFBP3	blue	CYFIP2	blue
SELENON	turquoise	GIGYF1	blue	DENND5A	blue
AK4	turquoise	MRPS28	blue	DIAPH1	blue
FAAP20	turquoise	TERF1	blue	DICER1	blue
NEXN	turquoise	UHRF2	blue	DLEU2	blue
AGL	turquoise	ASTN2	blue	DOCK10	blue
PEX19	turquoise	MIGA2	blue	DOCK5	blue
ATF3	turquoise	HMCN2	blue	DOCK8	blue
XIRP2	turquoise	ATM	blue	DPYD	blue
PDLIM5	turquoise	CDH22	blue	DSE	blue
CDC42EP3	turquoise	PPP4C	blue	ELK3	blue
LMOD3	turquoise	DOCK1	blue	EMP3	blue
ATP1A1	turquoise	GXYLT1	blue	ENTPD1	blue
FSTL1	turquoise	ME3	blue	ERICH1	blue
CCDC141	turquoise	FRMD4A	blue	ETV6	blue
THOC7	turquoise	MFSD6	blue	FAM117B	blue
PPM1K	turquoise	CCDC122	blue	FAM126A	blue
SLMAP	turquoise	AC073869.1	blue	FAM49B	blue
GYG1	turquoise	SPOCK1	blue	FAS	blue
FYCO1	turquoise	GJA1	blue	FBXL5	blue
FBXO40	turquoise	SRP19	blue	FBXW7	blue
BAP1	turquoise	DAB2	blue	FGD4	blue
PGRMC2	turquoise	BCL2L11	blue	FLNA	blue
CDC25A	turquoise	NR4A2	blue	FLNB	blue
C4orf3	turquoise	ADPRHL1	blue	FLRT2	blue
HMGB2	turquoise	LURAP1L	blue	FMNL1	blue
ICE1	turquoise	CNTNAP3B	blue	FN1	blue
CMBL	turquoise	CEP170P1	blue	FOXN2	blue
NDUFS4	turquoise	ZCCHC10	blue	FRY	blue
CMYA5	turquoise	FZD7	blue	FRYL	blue
UQCRQ	turquoise	MED19	blue	FYN	blue
TXLNB	turquoise	SAMD8	blue	GABBR1	blue
CITED2	turquoise	ATP2B2	blue	GATAD2B	blue
BRI3	turquoise	CLDN12	blue	GBP2	blue
SPIDR	turquoise	MMP14	blue	GNAQ	blue
INTS1	turquoise	KCNJ6	blue	GPAT3	blue
FMC1	turquoise	TMEM164	blue	GPCPD1	blue
COX6C	turquoise	SPPL3	blue	GPRIN3	blue
GEM	turquoise	DPYSL5	blue	GRB10	blue
NFIL3	turquoise	AUTS2	blue	HEATR5B	blue
WNK2	turquoise	CCAR2	blue	HIPK2	blue
OTUD1	turquoise	TNNI1	blue	HK1	blue
CFL2	turquoise	IGF2BP1	blue	HLA-A	blue
ATP5F1C	turquoise	TEPP	blue	HLA-B	blue
GHITM	turquoise	CARMIL2	blue	HLA-C	blue
PMPCA	turquoise	ZNF230	blue	HLA-DPA1	blue
NDRG2	turquoise	BSDC1	blue	HLA-DPB1	blue
ANKRD2	turquoise	DIP2A	blue	HLA-DRA	blue
ISCA2	turquoise	ZDHHC12	blue	HLA-DRB1	blue
PACSIN3	turquoise	SPTBN4	blue	HLA-E	blue
CLMN	turquoise	S100A1	blue	HLA-F	blue
HACD1	turquoise	PAQR6	blue	IER3	blue
NDUFB8	turquoise	SRSF2	blue	IFNAR2	blue
CKB	turquoise	ZNF385A	blue	IFNGR1	blue
TRMT61A	turquoise	SPC24	blue	IFNGR2	blue
PCBD1	turquoise	C1orf115	blue	IGF2BP2	blue
ARIH1	turquoise	PPP1R21	blue	IKZF1	blue
ANAPC16	turquoise	PEX13	blue	IL13RA1	blue
SYNPO2L	turquoise	BBS5	blue	IL15	blue
TAF10	turquoise	FZD5	blue	IL17RA	blue
RPL27A	turquoise	ANKZF1	blue	IL18R1	blue
ZNF3	turquoise	SERPINI1	blue	IL1R1	blue
RRAD	turquoise	PRKCI	blue	INPP5F	blue
BEX3	turquoise	PPM1L	blue	IRAK3	blue
KIF7	turquoise	CADPS	blue	ITGA5	blue
RBPMS2	turquoise	PPM1K	blue	ITPK1	blue
VPS39	turquoise	APBB2	blue	ITPR1	blue
PIP4K2C	turquoise	UBXN7	blue	JARID2	blue
COQ4	turquoise	CDC25A	blue	JAZF1	blue
POP5	turquoise	PLXNB1	blue	KCNAB2	blue
ATP5MG	turquoise	HMGB2	blue	KIAA1958	blue
ACAA2	turquoise	GUCY1A1	blue	KIF13B	blue
GPX4	turquoise	SEPTIN8	blue	KLHL2	blue
TP53I13	turquoise	USP49	blue	KLHL5	blue
TUBA1A	turquoise	PEX2	blue	KMT2C	blue
DAPK3	turquoise	RAD21	blue	KSR1	blue
EEF2	turquoise	INTS1	blue	KYNU	blue
GLOD4	turquoise	TMUB1	blue	LCP1	blue
IGFBP6	turquoise	TP53INP1	blue	LDLRAD3	blue
NDUFV1	turquoise	TMEM67	blue	LILRB2	blue
CDK2AP2	turquoise	PSIP1	blue	LIMS1	blue
NUDT8	turquoise	AL353743.1	blue	LIN7A	blue
ATP5PD	turquoise	KBTBD6	blue	LINC01138	blue
ECI1	turquoise	VSTM4	blue	LPCAT2	blue
DDB1	turquoise	NDRG2	blue	LPGAT1	blue
SLC3A2	turquoise	BTNL9	blue	LPL	blue
NUDT16L1	turquoise	METTL3	blue	LPXN	blue
RAB4A	turquoise	CLMN	blue	LRRK2	blue
RNF187	turquoise	FBN1	blue	LSP1	blue
SMIM4	turquoise	TRMT61A	blue	LTA4H	blue
MMADHC	turquoise	PRTG	blue	LYN	blue
PDHB	turquoise	SEC11C	blue	LYST	blue
XIRP1	turquoise	COG1	blue	MAML3	blue
NDUFS5	turquoise	PIP4K2C	blue	MAP2K1	blue
CNNM3	turquoise	TSC22D4	blue	MAP3K2	blue
RNF181	turquoise	NAT16	blue	MAP3K5	blue
ATP5ME	turquoise	ISLR2	blue	MAP4K4	blue
UQCRFS1	turquoise	SNX20	blue	MAPK14	blue
PARM1	turquoise	EEF2	blue	MBD2	blue
NSMCE1	turquoise	IGFBP6	blue	MBNL1	blue
HSPB3	turquoise	VPS37C	blue	MBOAT2	blue
MRPL1	turquoise	BEST1	blue	MBP	blue
NFU1	turquoise	TTC21A	blue	MDFIC	blue
CNBP	turquoise	CTNNB1	blue	MDM2	blue
UGP2	turquoise	SF1	blue	MEGF9	blue
PCDH7	turquoise	KIF5C	blue	MFSD6	blue
YWHAG	turquoise	LGI3	blue	MICAL1	blue
HSPB2	turquoise	CAVIN2	blue	MINK1	blue
GPRC5C	turquoise	CNNM3	blue	MIS18BP1	blue
TMEM182	turquoise	ATOH8	blue	MPHOSPH6	blue
CDH2	turquoise	SLC25A6	blue	MPP7	blue
ACYP2	turquoise	APEX2	blue	MRAS	blue
LMOD2	turquoise	ADRB2	blue	MSI2	blue
KIAA0232	turquoise	FASN	blue	MSN	blue
PKIA	turquoise	BTD	blue	MTMR3	blue
INSR	turquoise	P2RY1	blue	MXD1	blue
C9orf16	turquoise	TM4SF4	blue	MYCBP2	blue
TRIM8	turquoise	ZFPM2	blue	MYH9	blue
MRPL36	turquoise	MAP3K2	blue	MYO1F	blue
RASGRP4	turquoise	TMEM192	blue	NAAA	blue
PRNP	turquoise	FAXDC2	blue	NABP1	blue
CYCS	turquoise	GPRC5C	blue	NAP1L1	blue
CEBPB	turquoise	PA2G4	blue	NAV1	blue
PAIP1	turquoise	KCND3	blue	NBPF14	blue
BSG	turquoise	ZNF584	blue	NBPF19	blue
COPRS	turquoise	RGS19	blue	NCOA2	blue
SUCLG2	turquoise	RASGRP4	blue	NDE1	blue
CSDC2	turquoise	COL8A2	blue	NDRG1	blue
RCAN2	turquoise	PAIP1	blue	NEDD9	blue
MCRIP2	turquoise	FGGY	blue	NFAT5	blue
MYOZ2	turquoise	ZNF621	blue	NFKBIZ	blue
COPS9	turquoise	IQCB1	blue	NHSL2	blue
HCFC1	turquoise	HSPB7	blue	NIN	blue
MRPL52	turquoise	TOMM20	blue	NLRP1	blue
TMEM134	turquoise	KCNH6	blue	NOTCH2	blue
MIR4435-2HG	turquoise	MSRB3	blue	NRG1	blue
MRPL57	turquoise	FAM53A	blue	NUMB	blue
COMMD1	turquoise	B4GAT1	blue	OGT	blue
ADCY5	turquoise	SEZ6L2	blue	PAN3	blue
GLRX	turquoise	AMZ1	blue	PAPSS1	blue
MZT2A	turquoise	GPR149	blue	PBX3	blue
PPP1R3B	turquoise	GOLGA8A	blue	PCSK5	blue
MICOS10	turquoise	EIF4E1B	blue	PDE3B	blue
EHBP1L1	turquoise	SLC35E3	blue	PDE7A	blue
VEGFB	turquoise	RNPEP	blue	PDE8A	blue
CSPG4	turquoise	CLEC14A	blue	PDLIM7	blue
NUDT4	turquoise	SYNE3	blue	PELI2	blue
HSPB7	turquoise	PPFIA3	blue	PFKP	blue
UQCRH	turquoise	NDUFV2	blue	PHACTR2	blue
EIF1	turquoise	C5orf46	blue	PHC2	blue
KCNH6	turquoise	EXOSC4	blue	PHF21A	blue
ATP5MD	turquoise	FUCA1	blue	PHLPP1	blue
C1QTNF1	turquoise	GATA2	blue	PICALM	blue
TCAP	turquoise	GEMIN4	blue	PID1	blue
GNG5	turquoise	ZFPM1	blue	PIEZO1	blue
MSRB3	turquoise	NLRP8	blue	PIK3CB	blue
PITPNA	turquoise	AL450998.2	blue	PIK3R5	blue
ABRA	turquoise	SERTAD2	blue	PIP4K2A	blue
ATP2A2	turquoise	OAZ2	blue	PITPNC1	blue
RPL4	turquoise	SKIDA1	blue	PKP2	blue
NDUFA11	turquoise	D2HGDH	blue	PLCB1	blue
MICOS13	turquoise	PITPNB	blue	PLEC	blue
DES	turquoise	EHMT1	blue	PLXDC2	blue
MRPS22	turquoise	ACBD4	blue	PPARG	blue
PSMD2	turquoise	ADGRB1	blue	PPM1B	blue
ARHGAP1	turquoise	SLC35C1	blue	PPP1R12A	blue
GOLGA8A	turquoise	MGAT4C	blue	PRKAG2	blue
SMAD2	turquoise	B4GALNT4	blue	PRKCA	blue
LPL	turquoise	C1S	blue	PRKCB	blue
TOM1L2	turquoise	SKA2	blue	PRKCE	blue
AURKAIP1	turquoise	NDN	blue	PRKCH	blue
SWI5	turquoise	RGS6	blue	PRKX	blue
COX8A	turquoise	C1orf116	blue	PRR16	blue
SYNE3	turquoise	SRPRA	blue	PSEN1	blue
RPLP2	turquoise	CALN1	blue	PSMA1	blue
AGTRAP	turquoise	DAZAP2	blue	PTGIR	blue
CD151	turquoise	PRR14L	blue	PTK2B	blue
POLR2L	turquoise	TBL3	blue	PTPN13	blue
DMAP1	turquoise	NUDT14	blue	PTPN2	blue
MLF1	turquoise	CNTN2	blue	PTPRC	blue
PDE4DIP	turquoise	TM2D3	blue	PTPRE	blue
NDUFV2	turquoise	EFNA5	blue	PVT1	blue
GALNT11	turquoise	TMEM255B	blue	QSOX1	blue
COX14	turquoise	FAM110C	blue	RAB11FIP1	blue
GRINA	turquoise	SP1	blue	RAB27A	blue
COX5A	turquoise	ZFP36L1	blue	RABGAP1L	blue
MPI	turquoise	DRG1	blue	RALA	blue
TUFM	turquoise	LAMP1	blue	RANBP9	blue
SELENOW	turquoise	PTCH1	blue	RAP1B	blue
EIF3K	turquoise	POLR3C	blue	RAP1GAP2	blue
SNX18	turquoise	AQP7P1	blue	RASA3	blue
CYC1	turquoise	RPS23	blue	RASGRP2	blue
GADD45GIP1	turquoise	MYT1L	blue	RASSF3	blue
HMGN2P46	turquoise	FOXE3	blue	RCOR1	blue
GEMIN4	turquoise	ZNF397	blue	REV3L	blue
SHARPIN	turquoise	TRABD2A	blue	RFTN1	blue
NLRP8	turquoise	NAP1L1	blue	RNF149	blue
ATP8B5P	turquoise	BCAM	blue	RNF24	blue
EXOC3	turquoise	FYB2	blue	RPS9	blue
LYNX1	turquoise	JAKMIP3	blue	RTN1	blue
FO393411.1	turquoise	TMEM120B	blue	RTN4	blue
HIGD1A	turquoise	TMEM201	blue	RUNX2	blue
MRPS23	turquoise	S100A13	blue	RYBP	blue
SLX1B	turquoise	PLEKHG4	blue	S100A10	blue
SLC35C1	turquoise	ELAVL3	blue	S100A11	blue
SLC2A4	turquoise	TRRAP	blue	S100A4	blue
PRKAG1	turquoise	PLXNB2	blue	SAMD8	blue
IDH2	turquoise	TCF4	blue	SAMSN1	blue
MRPL41	turquoise	WNK3	blue	SARAF	blue
SYNM	turquoise	COL27A1	blue	SCLT1	blue
KPNA2	turquoise	ZNF585A	blue	SEC11A	blue
LIMK2	turquoise	CXorf40B	blue	SEMA3C	blue
TRAK1	turquoise	ARRDC1	blue	SEMA4D	blue
RPS17	turquoise	IGF2R	blue	SH2D3C	blue
C1orf116	turquoise	PCNX3	blue	SH3BP4	blue
C16orf72	turquoise	ABCB8	blue	SH3KBP1	blue
PLCXD3	turquoise	KANK2	blue	SIRT1	blue
RBM10	turquoise	DACT3	blue	SKIL	blue
NAA38	turquoise	ADARB1	blue	SLC11A1	blue
SLC8A1	turquoise	ZNF460	blue	SLC12A6	blue
RUVBL2	turquoise	LHFPL5	blue	SLC20A1	blue
COA5	turquoise	RPL37A	blue	SLC22A15	blue
MRPL54	turquoise	MBP	blue	SLC25A29	blue
DGCR6	turquoise	RPS6KL1	blue	SLC25A37	blue
NDUFB1	turquoise	PEG3	blue	SLC35E3	blue
TBL3	turquoise	ASPH	blue	SLC36A4	blue
COA3	turquoise	WWP2	blue	SLC38A2	blue
UQCR10	turquoise	SMURF1	blue	SLC43A2	blue
PTP4A3	turquoise	MUC2	blue	SLC44A1	blue
HIST2H2BE	turquoise	MAP3K3	blue	SLC6A6	blue
NDUFA12	turquoise	SREBF2	blue	SLC8A1	blue
PTRHD1	turquoise	DMD	blue	SLCO4A1	blue
MAFF	turquoise	ZNF525	blue	SMAD3	blue
ADSSL1	turquoise	MACO1	blue	SMAP2	blue
NRBP2	turquoise	SMIM5	blue	SMARCC1	blue
KLHL33	turquoise	ZNF204P	blue	SNED1	blue
SH3BGR	turquoise	AL935212.1	blue	SNTB1	blue
PRKG1	turquoise	C17orf107	blue	SORT1	blue
MRPL40	turquoise	ONECUT3	blue	SPECC1	blue
PSMD13	turquoise	HSP90AB2P	blue	SPOPL	blue
YTHDF3	turquoise	TRIM71	blue	SPTLC2	blue
SRL	turquoise	DIO1	blue	SSH1	blue
DMWD	turquoise	NOC2LP1	blue	SSH2	blue
KLHDC8B	turquoise	RPL23AP45	blue	ST3GAL2	blue
NDUFA13	turquoise	SIPA1	blue	ST3GAL4	blue
POLR3C	turquoise	SEPTIN7P2	blue	ST6GALNAC3	blue
KPNA4	turquoise	CYB5RL	blue	ST8SIA4	blue
TRDN	turquoise	MORF4L1P1	blue	STK10	blue
RPS23	turquoise	OR7E104P	blue	STK17B	blue
TRABD2A	turquoise	PPP3R1	blue	STK38	blue
PPARA	turquoise	RPS10P7	blue	STK39	blue
MITF	turquoise	TMSB4XP4	blue	SULF2	blue
NAP1L1	turquoise	AC147651.1	blue	SUN2	blue
EIF4EBP1	turquoise	JPX	blue	SVIL	blue
TUBB4B	turquoise	CYP4A22-AS1	blue	SYNE3	blue
PARVB	turquoise	ZNF469	blue	SYNJ2	blue
NDUFA4	turquoise	MCRIP1	blue	TAOK3	blue
TMEM120A	turquoise	CROCC2	blue	TBC1D1	blue
SF3B3	turquoise	PLCG1-AS1	blue	TBC1D8	blue
S100A13	turquoise	LINC01364	blue	TBL1X	blue
ZNF33A	turquoise	PARG	blue	TBXAS1	blue
C15orf61	turquoise	SOX21-AS1	blue	TCIRG1	blue
SPATS2L	turquoise	AC105339.1	blue	TES	blue
ACADSB	turquoise	BX284668.2	blue	TET2	blue
NCOR2	turquoise	LINC00452	blue	THBS1	blue
TCEAL3	turquoise	RPL26P6	blue	TIAM1	blue
NACA	turquoise	RPL10P3	blue	TIMP1	blue
WNK3	turquoise	AC079178.2	blue	TMCC3	blue
TOMM7	turquoise	AL139415.2	blue	TMEM167A	blue
AMZ2	turquoise	AC053503.3	blue	TMEM71	blue
ARID5A	turquoise	AL592435.1	blue	TMEM87A	blue
PPTC7	turquoise	AC008105.2	blue	TMEM87B	blue
PDLIM7	turquoise	RPL10P19	blue	TMOD2	blue
FAM3C	turquoise	RPS15AP40	blue	TMTC2	blue
PCNX3	turquoise	LERFS	blue	TNFSF10	blue
AC107956.1	turquoise	TRDN-AS1	blue	TNFSF13B	blue
KANK2	turquoise	PA2G4P2	blue	TNRC6B	blue
FITM2	turquoise	C10orf71-AS1	blue	TP53BP2	blue
SVIL	turquoise	HAND2-AS1	blue	TP53I3	blue
MRPL21	turquoise	AL449403.1	blue	TPRG1	blue
DACT3	turquoise	TTN-AS1	blue	TPST1	blue
RPF2	turquoise	AL139130.1	blue	TRERF1	blue
RPL37A	turquoise	AP000251.1	blue	TSPAN32	blue
GPAA1	turquoise	PPP1R26P1	blue	TTC39C	blue
MYO1C	turquoise	CASTOR1	blue	TTC7A	blue
NRAP	turquoise	AC016687.1	blue	TUBA1A	blue
ADH5	turquoise	AMY2B	blue	TXNIP	blue
SPG7	turquoise	AC132825.1	blue	TYMP	blue
RPL12	turquoise	ARHGEF25	blue	UBE2R2	blue
MBP	turquoise	RARRES2P1	blue	UCK2	blue
C1orf122	turquoise	INMT	blue	UPP1	blue
MB	turquoise	PISD	blue	USP15	blue
DDX42	turquoise	PI4KA	blue	USP25	blue
UBL5	turquoise	NMTRQ-TTG12-1	blue	USP3	blue
ASPH	turquoise	NAA80	blue	USP53	blue
WWP2	turquoise	LINC02027	blue	UTRN	blue
TPM2	turquoise	ZNF512	blue	UVRAG	blue
PLN	turquoise	SCARF2	blue	VASH1	blue
ZNF627	turquoise	MIR4458HG	blue	VCAN	blue
COPS8	turquoise	NNT-AS1	blue	VCL	blue
MDM4	turquoise	NCOA4P4	blue	VMP1	blue
RYR2	turquoise	AC109361.2	blue	WARS	blue
ECI2	turquoise	AC008378.1	blue	WNK1	blue
RCSD1	turquoise	AC084082.1	blue	XRCC4	blue
ZNF358	turquoise	VPS13B-DT	blue	XYLT1	blue
OPA1	turquoise	AP000763.2	blue	YIPF4	blue
DUSP27	turquoise	AC022080.3	blue	ZBTB46	blue
DMD	turquoise	HMGB1P8	blue	ZDHHC20	blue
RBM20	turquoise	AL845331.2	blue	ZDHHC7	blue
GDI1	turquoise	AL512408.1	blue	ZEB2	blue
TCEA3	turquoise	AL590004.3	blue	ZFP36L2	blue
CSNK2B	turquoise	EPPK1	blue	ZMYND8	blue
PDE7A	turquoise	AC004233.1	blue	ZNF217	blue
NAP1L4	turquoise	CCNQ	blue	ZNF292	blue
LCMT1	turquoise	OTUD7B	blue	ZNF516	blue
TECRL	turquoise	NBPF15	blue	ZNF638	blue
C17orf107	turquoise	AC114684.1	blue	ZYX	blue
ONECUT3	turquoise	AC011472.1	blue	ABL2	yellow
RAB12	turquoise	AC005330.1	blue	ACSL1	yellow
GPX3	turquoise	AC020916.1	blue	ADAM17	yellow
DIO1	turquoise	KCNQ1OT1	blue	ADAM9	yellow
RPL23AP45	turquoise	AC099791.2	blue	ADAMTSL4	yellow
ARL2	turquoise	AC008608.2	blue	ADGRE5	yellow
AL390039.1	turquoise	AC025627.4	blue	ADGRL3	yellow
NDUFS3	turquoise	FGF14-AS2	blue	AFF1	yellow
RPS29	turquoise	AC145285.6	blue	AGAP3	yellow
SMIM30	turquoise	AC015656.1	blue	AGAP9	yellow
FIS1	turquoise	AC138305.3	blue	AGO2	yellow
CSKMT	turquoise	AC068860.1	blue	AGPAT4	yellow
MIR99AHG	turquoise	AC110285.6	blue	AKAP13	yellow
CEBPD	turquoise	AC105235.1	blue	AKT3	yellow
UBA52	turquoise	AC073082.1	blue	ANKH	yellow
AC147651.1	turquoise	AC023824.6	blue	ANKRD28	yellow
AC010469.1	turquoise	AL031719.2	blue	ANKRD9	yellow
NDUFAF8	turquoise	LINC00602	blue	ANTXR2	yellow
AC246787.1	turquoise	AL157888.1	blue	ANXA1	yellow
AC099789.1	turquoise	CD99	magenta	APP	yellow
ZNF469	turquoise	NDUFAB1	magenta	ARHGAP21	yellow
MCRIP1	turquoise	NDUFB4	magenta	ARID5B	yellow
AC113935.1	turquoise	NUCB2	magenta	ARIH1	yellow
NPY6R	turquoise	KIF22	magenta	ARMC2	yellow
CROCC2	turquoise	AK6	magenta	ARRDC3	yellow
RPL26P27	turquoise	MGST2	magenta	ASAP1	yellow
AL022718.1	turquoise	FTL	magenta	ASAP2	yellow
DANCR	turquoise	NDUFB2	magenta	ATP13A3	yellow
AP001324.1	turquoise	FKBP3	magenta	ATP1B3	yellow
NACA4P	turquoise	CPQ	magenta	ATP2B1	yellow
RPL41	turquoise	OAZ1	magenta	ATXN1	yellow
LINC00452	turquoise	C19orf53	magenta	BACH2	yellow
RPL4P4	turquoise	MRPL27	magenta	BAZ1A	yellow
ACBD6	turquoise	NDUFC1	magenta	BHLHE40	yellow
RPS23P8	turquoise	MRPL51	magenta	BRAF	yellow
MCTS1	turquoise	ASF1A	magenta	CAMK1D	yellow
RPL4P2	turquoise	NDUFS7	magenta	CBLB	yellow
AL139415.2	turquoise	HSPE1	magenta	CCDC186	yellow
AC053503.3	turquoise	NDUFB3	magenta	CCNL1	yellow
RPL10P19	turquoise	NDUFA8	magenta	CD44	yellow
NDUFS5P3	turquoise	NDUFAF4	magenta	CD99	yellow
RPL13AP20	turquoise	CKS2	magenta	CDK17	yellow
AC018464.1	turquoise	MRPS7	magenta	CDKN1A	yellow
AL021068.1	turquoise	CHCHD5	magenta	CEP126	yellow
AC144530.1	turquoise	PRDX5	magenta	CEP170	yellow
EEF1GP5	turquoise	TIMM8A	magenta	CHN2	yellow
ATP5PDP4	turquoise	COX7C	magenta	CHSY1	yellow
FTH1P2	turquoise	ATP6V1F	magenta	CLIP4	yellow
TRDN-AS1	turquoise	MRPS12	magenta	CMIP	yellow
RPL6P27	turquoise	NEDD8	magenta	CORO1C	yellow
COX7CP1	turquoise	DAD1	magenta	CPVL	yellow
HSPB1P1	turquoise	MRPL34	magenta	CREB5	yellow
RPL13AP5	turquoise	COX7B	magenta	CREM	yellow
COX7A2P2	turquoise	NDUFA2	magenta	CSNK1A1	yellow
HAND2-AS1	turquoise	POMP	magenta	CTNNB1	yellow
AL139130.1	turquoise	LAMTOR5	magenta	CTSZ	yellow
AP000251.1	turquoise	BLOC1S1	magenta	CTTNBP2NL	yellow
AC002075.2	turquoise	ISCU	magenta	CXCL2	yellow
UQCRBP1	turquoise	COX17	magenta	CYSLTR2	yellow
PTENP1	turquoise	SERF2	magenta	CYSTM1	yellow
AL590682.1	turquoise	SOD1	magenta	DDX3X	yellow
RPS2P35	turquoise	SNRPG	magenta	DENND4A	yellow
RPL36A	turquoise	METTL21A	magenta	DENND4C	yellow
ATP5MF	turquoise	DYNLT1	magenta	DGKA	yellow
ARPC4	turquoise	NDUFB9	magenta	DGKD	yellow
ATP5PO	turquoise	ALAD	magenta	DMXL2	yellow
PISD	turquoise	EIF3M	magenta	DNAJB6	yellow
PRR34-AS1	turquoise	TIMM8B	magenta	DNMBP	yellow
MRPL20	turquoise	ELOC	magenta	DOCK11	yellow
FTH1P4	turquoise	ATP5PF	magenta	DOCK4	yellow
MRPL33	turquoise	DBI	magenta	DPYSL2	yellow
NAA80	turquoise	ATP5MPL	magenta	DPYSL3	yellow
AC024940.3	turquoise	UQCRB	magenta	DUSP1	yellow
GABPB1-AS1	turquoise	ATP5MC1	magenta	DUSP16	yellow
NNT-AS1	turquoise	CSTB	magenta	DYNC1H1	yellow
DSTNP2	turquoise	BOLA3	magenta	DYRK1A	yellow
AC113410.1	turquoise	MRPS18C	magenta	EEPD1	yellow
AC114801.3	turquoise	NDUFB6	magenta	EGR1	yellow
ATP5MGL	turquoise	RPL36AL	magenta	EIF2AK4	yellow
ATP5MGP3	turquoise	VDAC2	magenta	ELF1	yellow
AC093809.1	turquoise	FUNDC2	magenta	ELF2	yellow
AC079140.2	turquoise	CYB5A	magenta	ELL2	yellow
AC022559.1	turquoise	CIAO2A	magenta	EMILIN2	yellow
AC084082.1	turquoise	ATP5MG	magenta	EMP1	yellow
EIF5AL1	turquoise	HSPB3	magenta	EPAS1	yellow
PSMC1P9	turquoise	TMEM126A	magenta	EPB41L3	yellow
SBNO1-AS1	turquoise	MCRIP2	magenta	ESYT2	yellow
POLG2	turquoise	CHCHD1	magenta	ETS2	yellow
HP	turquoise	AC007318.1	magenta	EZR	yellow
INAFM1	turquoise	AURKAIP1	magenta	FAM102B	yellow
MRPL46	turquoise	COX8A	magenta	FAM107B	yellow
COX6CP1	turquoise	PNPLA2	magenta	FAM118A	yellow
EPPK1	turquoise	POLR2L	magenta	FAM49A	yellow
MRPL12	turquoise	AP3S1	magenta	FILIP1L	yellow
MYZAP	turquoise	COX14	magenta	FNDC3A	yellow
DYNLL2	turquoise	COX5A	magenta	FNDC3B	yellow
SEC22B	turquoise	HIGD1A	magenta	FOS	yellow
AC107892.1	turquoise	NPM1	magenta	FOSL2	yellow
MRPS21	turquoise	LSM10	magenta	FOXO1	yellow
AC020916.1	turquoise	NOP10	magenta	FTH1	yellow
ZSCAN16-AS1	turquoise	NAA38	magenta	GAB2	yellow
SNHG8	turquoise	NDUFA12	magenta	GADD45B	yellow
AC008608.2	turquoise	APOO	magenta	GAS7	yellow
LINC01954	turquoise	CMC1	magenta	GK	yellow
UBE2Q2P6	turquoise	EIF4EBP1	magenta	GLIPR2	yellow
PSMB3	turquoise	COMMD6	magenta	GLUD1	yellow
AP000695.3	turquoise	CBWD3	magenta	GNA12	yellow
WASH9P	turquoise	UBL5	magenta	GNA13	yellow
AC023824.6	turquoise	SDHD	magenta	GRASP	yellow
FP236383.4	turquoise	COX17P1	magenta	HGSNAT	yellow
FP236383.5	turquoise	SNRPGP15	magenta	HIF1A	yellow
DBET	turquoise	TIMM8BP2	magenta	HIPK3	yellow
LAP3	brown	AL451069.1	magenta	HIVEP1	yellow
CD99	brown	AL450063.1	magenta	HIVEP2	yellow
CFLAR	brown	OST4	magenta	HNRNPH1	yellow
LAMP2	brown	PET100	magenta	IDS	yellow
CX3CL1	brown	ELOCP3	magenta	IER2	yellow
ADIPOR2	brown	HSBP1	magenta	IGF1R	yellow
MYLIP	brown	SKP1P1	magenta	IL1RAP	yellow
TSPAN9	brown	TMA7	magenta	ITPKB	yellow
PIK3C2A	brown	SMIM26	magenta	JUNB	yellow
MAP4K3	brown	RPL7P44	magenta	JUND	yellow
KDM5D	brown	UQCRHL	magenta	KDM6B	yellow
ATP2C1	brown	SNRPGP10	magenta	KIF13A	yellow
RALBP1	brown	MRPS36P1	magenta	KIF1B	yellow
CD74	brown	AC245054.2	magenta	KLF4	yellow
SERPINB1	brown	ATP5PFP1	magenta	KLF6	yellow
BTN3A1	brown	PRR34-AS1	magenta	KLRD1	yellow
PRKCH	brown	MRPL33	magenta	KMT2E	yellow
TNFRSF1B	brown	SRP14-AS1	magenta	LATS2	yellow
FLT4	brown	GAPDHP40	magenta	LHFPL2	yellow
TRIO	brown	NPM1P27	magenta	LINC-PINT	yellow
PREX2	brown	GAPDHP35	magenta	LITAF	yellow
FAM120A	brown	MRPS33P3	magenta	LMNA	yellow
KITLG	brown	AP001000.1	magenta	LPCAT1	yellow
RCN1	brown	FUNDC2P1	magenta	LRRFIP1	yellow
LIMA1	brown	ZNF271P	magenta	MALT1	yellow
TTC17	brown	HSPE1P4	magenta	MAMLD1	yellow
ALX4	brown	AL157871.3	magenta	MAP2K3	yellow
SYNE2	brown	HSPE1P2	magenta	MAPK1	yellow
EIF2AK2	brown	AC091544.2	magenta	MAST2	yellow
CDK17	brown	ELOCP2	magenta	MB21D2	yellow
GPBP1	brown	SNRPGP2	magenta	MCL1	yellow
CALCRL	brown	AP005403.1	magenta	MCTP1	yellow
TRAM1	brown	MICOS10P2	magenta	MICAL2	yellow
DNTTIP2	brown	AC013244.1	magenta	MIDN	yellow
LAPTM4A	brown	CFLAR	brown	MIR181A1HG	yellow
ADGRF5	brown	GAS7	brown	MIR4435-2HG	yellow
NEDD4	brown	MPND	brown	MKLN1	yellow
NUCB2	brown	SEC62	brown	MOB3B	yellow
MAP4K4	brown	CD9	brown	MPP1	yellow
FRY	brown	CEP68	brown	MSR1	yellow
MGLL	brown	MVP	brown	MYADM	yellow
FRYL	brown	YAF2	brown	NAMPT	yellow
BCAP29	brown	SLC11A1	brown	NFATC1	yellow
GNB1	brown	NCDN	brown	NR3C1	yellow
ITM2A	brown	TOMM34	brown	NR4A1	yellow
RUNX1T1	brown	GRN	brown	PAPSS2	yellow
RAPGEF3	brown	GABARAPL2	brown	PDE4A	yellow
CRYBG3	brown	VCL	brown	PELI1	yellow
PIBF1	brown	TLL1	brown	PER1	yellow
CYLD	brown	RIPOR3	brown	PER2	yellow
ATRX	brown	SCML1	brown	PFKFB3	yellow
MECOM	brown	RCN1	brown	PHF20	yellow
DDX18	brown	FSTL4	brown	PLEKHG2	yellow
PXN	brown	PARP12	brown	PLSCR1	yellow
ZNF302	brown	RPL18	brown	POR	yellow
ITGA6	brown	CTNNA2	brown	PPARD	yellow
PSME1	brown	DIP2B	brown	PPP1CB	yellow
SEMA6A	brown	PFKP	brown	PPP2R5C	yellow
FMO2	brown	KCNAB2	brown	PPP6R3	yellow
CDC5L	brown	RHOBTB1	brown	PTPN1	yellow
HNRNPH3	brown	SART3	brown	RAB1A	yellow
RAB18	brown	EXOSC7	brown	RAB31	yellow
NRP1	brown	PTPN23	brown	RAPGEF1	yellow
PALMD	brown	SLC35C2	brown	RAPGEF2	yellow
HNRNPM	brown	DELE1	brown	RASGEF1B	yellow
CARD10	brown	BZW1	brown	RBM47	yellow
DDX17	brown	LYRM2	brown	RELB	yellow
CBY1	brown	RRAGB	brown	RFX2	yellow
APOL1	brown	ZNF264	brown	RFX3	yellow
EP300	brown	HADHA	brown	RGCC	yellow
PSMC6	brown	B4GALT1	brown	RPGR	yellow
PCNX1	brown	IPO11	brown	RPS6KA3	yellow
PLS3	brown	ACOX3	brown	RUNX1	yellow
RBBP7	brown	PHACTR3	brown	SAMHD1	yellow
PARP4	brown	CFAP61	brown	SDC2	yellow
FLT1	brown	BLVRB	brown	SERINC5	yellow
PIEZO1	brown	PITPNM2	brown	SESTD1	yellow
RAB11A	brown	DPYSL2	brown	SGK1	yellow
TMEM87A	brown	GPATCH2	brown	SGMS2	yellow
NBN	brown	WHRN	brown	SH3BP5	yellow
UBR5	brown	FKBP5	brown	SIK2	yellow
LEPROTL1	brown	PSMD8	brown	SIK3	yellow
FCGRT	brown	CIRBP	brown	SIPA1L1	yellow
CDC37	brown	GGT5	brown	SLC16A10	yellow
RABAC1	brown	SNRPD3	brown	SLC2A3	yellow
PON2	brown	PPM1F	brown	SLCO3A1	yellow
CAV2	brown	SLC5A1	brown	SMCHD1	yellow
CAV1	brown	EIF3D	brown	SPAG9	yellow
PLOD3	brown	CNIH1	brown	SPTAN1	yellow
PHF14	brown	NFKBIA	brown	SPTLC3	yellow
TMEM245	brown	PYGB	brown	SRGN	yellow
ENG	brown	DNAJC5	brown	STAG2	yellow
RAPGEF1	brown	PLCB4	brown	STAT3	yellow
NPDC1	brown	AHCY	brown	STAT4	yellow
SETX	brown	PPP1R16B	brown	STRN3	yellow
CXCL12	brown	MYOM1	brown	STT3B	yellow
EIF3A	brown	MAGED2	brown	SYAP1	yellow
SHOC2	brown	FNDC3A	brown	SYTL3	yellow
CCNY	brown	SGCG	brown	TACC1	yellow
WSB1	brown	TSNAXIP1	brown	TCF4	yellow
RAB34	brown	SLC7A6	brown	TFRC	yellow
WFS1	brown	TSC2	brown	TGFBI	yellow
RAPGEF2	brown	NME4	brown	THBD	yellow
EIF4G2	brown	TRIM35	brown	THEMIS2	yellow
VWF	brown	DCTN6	brown	TPM4	yellow
PPFIBP1	brown	PRX	brown	TRAK1	yellow
KCTD10	brown	DENND3	brown	TRPS1	yellow
ELK3	brown	FGF21	brown	TSC22D3	yellow
ARPC3	brown	ARRDC2	brown	TUBB6	yellow
EIF2B1	brown	MAG	brown	UST	yellow
CAND1	brown	GRB10	brown	VAPA	yellow
SERINC1	brown	EDF1	brown	VEGFA	yellow
NCOA7	brown	UBE2R2	brown	VIM	yellow
STK38	brown	FBXL15	brown	WBP1L	yellow
TRIM38	brown	LHPP	brown	YBX3	yellow
PHACTR2	brown	RPL28	brown	ZC3H3	yellow
TMEM30A	brown	CAMTA2	brown	ZDHHC11B	yellow
PRPF4B	brown	EFTUD2	brown	ZFP36	yellow
ERBIN	brown	TRIM2	brown	ZHX2	yellow
ATP6V0E1	brown	TNS2	brown	ZMYM2	yellow
DBN1	brown	NOP2	brown	ZNF331	yellow
GNAI2	brown	FBXO9	brown	ZNF438	yellow
SF3B6	brown	ACOT13	brown	ZNF704	yellow
SPTBN1	brown	MRPL2	brown	ZSWIM6	yellow
COQ10B	brown	COX7A2	brown	ACAT1	brown
BIRC6	brown	ARRDC3	brown	ACTA1	brown
SOS1	brown	FGF1	brown	ACTB	brown
TIA1	brown	HMGXB3	brown	ACTC1	brown
EPAS1	brown	PCCB	brown	ACTN2	brown
EPHA4	brown	UMPS	brown	ADH1B	brown
RAP1A	brown	KLHL24	brown	ADI1	brown
ASH1L	brown	SPCS1	brown	ADIRF	brown
C1orf21	brown	EEF1B2	brown	AK1	brown
ID3	brown	DGUOK	brown	AKR1C1	brown
ESYT2	brown	FAHD2A	brown	ALDOA	brown
MESD	brown	TP53I3	brown	ALKBH7	brown
KMT2A	brown	DHCR24	brown	ANAPC11	brown
CASP8AP2	brown	RPL22	brown	ANKRD2	brown
PLAGL1	brown	RNF19B	brown	APEX1	brown
PKD2	brown	TSNAX	brown	APOBEC2	brown
KLF12	brown	ECE1	brown	APOD	brown
PCDH17	brown	TMED5	brown	APOO	brown
TEK	brown	STMN1	brown	APRT	brown
MYCT1	brown	RPA2	brown	ARL6IP5	brown
KIAA1217	brown	HMGN3	brown	AURKAIP1	brown
SEPTIN7P9	brown	KLF9	brown	B2M	brown
EPC1	brown	CNTRL	brown	BAIAP2L1	brown
CAT	brown	HSDL2	brown	BNIP3	brown
TBC1D15	brown	VPS4B	brown	BSG	brown
TNFSF10	brown	ACOT2	brown	BTF3	brown
SEPTIN7	brown	AREL1	brown	C12orf57	brown
HNRNPA2B1	brown	DENND10	brown	C1QBP	brown
RAMP3	brown	CLU	brown	C1R	brown
SRGN	brown	SORBS3	brown	C4orf3	brown
ITPR2	brown	NACA3P	brown	C7	brown
CCDC91	brown	ZSCAN18	brown	CALM1	brown
NMI	brown	CAT	brown	CASQ2	brown
BCAS4	brown	CHST3	brown	CAV1	brown
NRN1	brown	ACOT9	brown	CAV2	brown
AHNAK	brown	KCNJ2	brown	CD63	brown
EFNB2	brown	PIGT	brown	CFD	brown
CD93	brown	CHST8	brown	CFL1	brown
TCF15	brown	GOT2	brown	CFL2	brown
HNRNPR	brown	PPDPF	brown	CHCHD10	brown
ID1	brown	KDM5C	brown	CHCHD2	brown
PTPRB	brown	MCF2L	brown	CHMP2A	brown
HP1BP3	brown	THRA	brown	CISD1	brown
KLF2	brown	IFI6	brown	CKB	brown
GNG11	brown	AIF1L	brown	CKM	brown
KDR	brown	EMC1	brown	CKMT2	brown
APOL3	brown	POT1	brown	CLTB	brown
PODXL	brown	STRIP2	brown	CMYA5	brown
MKLN1	brown	HAT1	brown	CNBP	brown
HERC2	brown	CLN6	brown	CNN3	brown
MINDY2	brown	SLC44A2	brown	COL1A2	brown
COPB1	brown	SHC2	brown	COL6A2	brown
MIS18BP1	brown	ARPC1B	brown	COX4I1	brown
RNASE1	brown	HELZ2	brown	COX5A	brown
DAD1	brown	TNNT3	brown	COX5B	brown
BST2	brown	EIF2S3	brown	COX6A1	brown
TNNT3	brown	ATP5IF1	brown	COX6A2	brown
H19	brown	ACSS2	brown	COX6B1	brown
ASS1	brown	NUP210	brown	COX6C	brown
GMFG	brown	HSPA12B	brown	COX7A1	brown
SYNE1	brown	OSER1	brown	COX7A2	brown
CAPN7	brown	HMGCS2	brown	COX7B	brown
MGAT1	brown	ECHDC3	brown	COX7C	brown
RAMP2	brown	DSC2	brown	CRIP2	brown
LGALS3	brown	TRAFD1	brown	CRYAB	brown
PNISR	brown	SMYD5	brown	CSDC2	brown
ZRANB2	brown	KLHL36	brown	CSNK2B	brown
RIN2	brown	AGT	brown	CSRP3	brown
TPT1	brown	DNAJB2	brown	CST3	brown
GIMAP4	brown	ADAMTS7	brown	CUTA	brown
TMTC1	brown	MRPL47	brown	CYC1	brown
CCDC59	brown	LRRC8A	brown	CYCS	brown
SWAP70	brown	FPGS	brown	DBI	brown
NUMB	brown	XPA	brown	DCN	brown
PRPF38B	brown	IL11RA	brown	DCXR	brown
ARGLU1	brown	GRHPR	brown	DDT	brown
NREP	brown	TUBB2A	brown	DES	brown
TBX3	brown	FXYD6	brown	DKK3	brown
CD36	brown	IFI44	brown	DPT	brown
SNX14	brown	CIR1	brown	DSP	brown
LMO2	brown	RASGEF1B	brown	DSTN	brown
ANKRD36	brown	ANXA3	brown	ECHDC3	brown
ITM2B	brown	SDSL	brown	ECHS1	brown
CHST12	brown	CERS5	brown	EDF1	brown
DDX56	brown	CSAD	brown	EEF2	brown
SKIL	brown	SRRM4	brown	EID1	brown
ABI1	brown	WARS	brown	EIF1	brown
CDK9	brown	SRP14	brown	EIF1B	brown
KLF4	brown	NLRC5	brown	EIF3K	brown
RDX	brown	GAREM1	brown	EIF5A	brown
UACA	brown	RPL13A	brown	EMC4	brown
ADAM10	brown	RPS8	brown	ENO3	brown
ARHGAP29	brown	PSMA5	brown	FABP3	brown
SSB	brown	SOX13	brown	FABP4	brown
ABI2	brown	GMPPA	brown	FABP5	brown
SENP7	brown	RPL32	brown	FAU	brown
TMOD3	brown	TCTA	brown	FHL1	brown
KIAA1109	brown	PIK3R1	brown	FHL2	brown
ANXA3	brown	SLC30A5	brown	FIS1	brown
DUSP6	brown	BTF3	brown	FLNC	brown
TDG	brown	RMND5B	brown	FMO2	brown
TMBIM6	brown	TNFRSF21	brown	FUNDC2	brown
LPAR6	brown	AC004453.1	brown	FXYD1	brown
WARS	brown	RBMX	brown	GABARAPL2	brown
TCF12	brown	ATP6V1B2	brown	GADD45GIP1	brown
BNIP2	brown	PLPBP	brown	GAPDH	brown
SCAMP2	brown	ADHFE1	brown	GGACT	brown
IQGAP1	brown	POLR2K	brown	GHITM	brown
NLRC5	brown	UTP23	brown	GNG11	brown
OSBPL1A	brown	PTGES2	brown	GNG5	brown
SLC14A1	brown	SH3GLB2	brown	GOT1	brown
NARF	brown	RPS3	brown	GOT2	brown
IGFBP4	brown	FEZ1	brown	GPX1	brown
TINAGL1	brown	VPS51	brown	GPX3	brown
ANP32E	brown	THYN1	brown	GPX4	brown
ITPKB	brown	DPYSL4	brown	GSN	brown
RHOB	brown	PDK1	brown	GSTK1	brown
RALB	brown	PAN3	brown	H1F0	brown
UBXN4	brown	WDR78	brown	H3F3B	brown
PKP4	brown	IFIT5	brown	HBA2	brown
HSPD1	brown	CETN3	brown	HINT1	brown
CTDSPL	brown	CACNA2D1	brown	HINT2	brown
PTPRG	brown	TBRG1	brown	HIST1H4C	brown
PHLDB2	brown	RHOC	brown	HPR	brown
CENPC	brown	ART3	brown	HRC	brown
MYO10	brown	CD109	brown	HSP90AB1	brown
PLK2	brown	CPT2	brown	HSPA8	brown
PPIP5K2	brown	DDX19B	brown	HSPB1	brown
BDP1	brown	TSC22D3	brown	HSPB3	brown
RNF145	brown	SLC30A2	brown	HSPB6	brown
FBXO38	brown	ARHGAP27	brown	HSPB7	brown
GFOD1	brown	PSMB4	brown	HSPB8	brown
FAM193B	brown	RGS12	brown	IDH2	brown
ARHGAP18	brown	AIRE	brown	IFI27	brown
CREB5	brown	CLDND2	brown	IFITM2	brown
TMEM47	brown	SLC25A44	brown	IFITM3	brown
MSN	brown	AZGP1	brown	IGFBP5	brown
DIPK2B	brown	AP2M1	brown	IGFBP6	brown
DIAPH2	brown	NXF1	brown	IGFBP7	brown
MFSD14B	brown	RPS6KA4	brown	IMP3	brown
STOM	brown	MAGOH	brown	ISCU	brown
ADD3	brown	NOL9	brown	LAD1	brown
TCF7L2	brown	AK4	brown	LAMTOR5	brown
HSD17B12	brown	FAAP20	brown	LBH	brown
CELF1	brown	CNST	brown	LDB3	brown
ENDOD1	brown	SCNM1	brown	LDHB	brown
CCDC82	brown	KBTBD8	brown	LGALS1	brown
ESAM	brown	FSTL1	brown	LGALS3BP	brown
FLI1	brown	ADAMTS9	brown	LMOD2	brown
DST	brown	GYG1	brown	LMOD3	brown
SPARCL1	brown	SLC51A	brown	MALAT1	brown
UTRN	brown	C4orf3	brown	MAP1LC3A	brown
RANBP2	brown	SAP30	brown	MB	brown
ASAP1	brown	CDCA7L	brown	MDH1	brown
SREK1	brown	MICALL2	brown	MDH2	brown
DGKE	brown	FMC1	brown	MFGE8	brown
JAM2	brown	KDM1B	brown	MGP	brown
RHOC	brown	VCP	brown	MLF2	brown
CNOT8	brown	HPRT1	brown	MPC1	brown
PCDH1	brown	ARHGEF40	brown	MPC2	brown
EIF4A2	brown	IFI27	brown	MRPL34	brown
SMG1	brown	SPRED1	brown	MRPL41	brown
TIMP4	brown	IL25	brown	MRPL57	brown
NECAP2	brown	TAF10	brown	MRPS21	brown
APPL1	brown	RPL27A	brown	MRPS7	brown
AFAP1L1	brown	MFAP4	brown	MT1E	brown
ERG	brown	VPS39	brown	MT2A	brown
ETS2	brown	IGF2	brown	MYBPC3	brown
NCK1	brown	GPX4	brown	MYH6	brown
WASF2	brown	ANGPTL4	brown	MYH7	brown
SON	brown	C3P1	brown	MYL12A	brown
CBR1	brown	ABCA3	brown	MYL2	brown
ACE	brown	DDB1	brown	MYL3	brown
CPAMD8	brown	HJV	brown	MYL6	brown
TAOK1	brown	SLC20A2	brown	MYL7	brown
CD300LG	brown	NDUFS5	brown	MYL9	brown
GRASP	brown	TMEM208	brown	MYOM2	brown
CZIB	brown	ADAL	brown	MYOZ2	brown
RBP7	brown	NSMCE1	brown	MYPN	brown
NFIA	brown	AL669983.1	brown	NAA38	brown
MYSM1	brown	MRPL1	brown	NDRG4	brown
ADGRL4	brown	CXCL8	brown	NDUFA1	brown
GBP4	brown	SF3B5	brown	NDUFA12	brown
CFAP36	brown	TMEM182	brown	NDUFA13	brown
S100A11	brown	MGMT	brown	NDUFA2	brown
IGFBP7	brown	SPATA24	brown	NDUFA3	brown
IFI16	brown	GSTA4	brown	NDUFA4	brown
ADAMTS9	brown	TPT1-AS1	brown	NDUFA4L2	brown
ZNF148	brown	ZNF160	brown	NDUFA6	brown
EMCN	brown	S1PR1	brown	NDUFA8	brown
GASK1B	brown	RPS21	brown	NDUFAB1	brown
NIPBL	brown	ORMDL3	brown	NDUFAF3	brown
FABP5	brown	DAG1	brown	NDUFB10	brown
DLC1	brown	CSPG4	brown	NDUFB11	brown
PSIP1	brown	RPL4	brown	NDUFB2	brown
AQP3	brown	FAM241A	brown	NDUFB3	brown
BTNL9	brown	GK5	brown	NDUFB4	brown
IFI27	brown	UCP2	brown	NDUFB5	brown
CYYR1	brown	TUBB6	brown	NDUFB6	brown
KIAA0355	brown	B3GALT6	brown	NDUFB7	brown
HDGFL3	brown	TMEM39A	brown	NDUFB8	brown
SLFN5	brown	SPHK1	brown	NDUFB9	brown
STX3	brown	BOK	brown	NDUFS3	brown
DIS3L	brown	WSB2	brown	NDUFS5	brown
CA4	brown	LY6H	brown	NDUFS6	brown
CD320	brown	TMEM80	brown	NDUFS7	brown
TMEM88	brown	FZD8	brown	NDUFS8	brown
LMBRD1	brown	C10orf71	brown	NDUFV1	brown
SEPTIN2	brown	CAVIN1	brown	NDUFV2	brown
SEMA4C	brown	SAMD12	brown	NEXN	brown
VAMP5	brown	GRB2	brown	NKX2-5	brown
NPIPB12	brown	SLC25A20	brown	NMRK2	brown
PTK2	brown	APOLD1	brown	NNMT	brown
NPR1	brown	SNX18	brown	NRAP	brown
LDB2	brown	DPM3	brown	NT5C	brown
HNRNPF	brown	FAM156B	brown	NUDT8	brown
TM4SF1	brown	FO393411.1	brown	OOEP	brown
BRD3	brown	PSMG4	brown	ORMDL1	brown
FAXDC2	brown	POLR2A	brown	OST4	brown
FABP4	brown	WASHC1	brown	PARK7	brown
ARL6IP1	brown	ZNF678	brown	PCBP1	brown
TPT1-AS1	brown	MRPS23	brown	PDE4DIP	brown
CAVIN3	brown	SLX1B	brown	PDHA1	brown
S1PR1	brown	LINC02724	brown	PDLIM1	brown
SOX7	brown	GET1	brown	PDLIM3	brown
GIMAP8	brown	UBA7	brown	PEBP1	brown
C1GALT1C1	brown	SOX1	brown	PFKM	brown
CHD7	brown	AFMID	brown	PFN1	brown
MCC	brown	RUVBL2	brown	PGAM1	brown
PPID	brown	TSPYL2	brown	PGAM2	brown
MALT1	brown	TXNRD2	brown	PLA2G2A	brown
SLFN11	brown	HIST2H2BE	brown	PLN	brown
NBEA	brown	NRBP2	brown	PNPLA2	brown
PARP14	brown	UBALD2	brown	POLR2L	brown
GOLGB1	brown	GALNT17	brown	PPDPF	brown
MMRN2	brown	NR2F2	brown	PPIA	brown
STOX2	brown	WASH3P	brown	PPIB	brown
CHD2	brown	KLHDC8B	brown	PPP1R14A	brown
ZNF791	brown	NAP1L2	brown	PRDX1	brown
CD34	brown	TMEM222	brown	PRDX5	brown
ANKRD36C	brown	POFUT2	brown	PRDX6	brown
AKIRIN1	brown	C19orf54	brown	PRELP	brown
PAAF1	brown	RPL14	brown	PSMA7	brown
RAB6A	brown	EPHB4	brown	PSMB3	brown
SLC35E3	brown	SULT1A1	brown	PSMB5	brown
A2M	brown	NACA	brown	PSMB6	brown
CLEC14A	brown	TOMM7	brown	PSMD8	brown
TCIM	brown	ZNF431	brown	PTGDS	brown
ANO6	brown	GSTK1	brown	PTMA	brown
SAMD9L	brown	RPF2	brown	RAD23A	brown
CAVIN1	brown	MYO1C	brown	RAMP1	brown
PLEC	brown	RPL12	brown	RAMP2	brown
KCTD12	brown	RPS4X	brown	RGS5	brown
SPTY2D1	brown	ZKSCAN8	brown	RNASEK	brown
GIMAP7	brown	GET3	brown	RNH1	brown
AL450998.2	brown	TMA16	brown	RPL10A	brown
CDH5	brown	LRBA	brown	RPL11	brown
HERC2P3	brown	GRK5	brown	RPL13	brown
TMEM64	brown	TATDN3	brown	RPL15	brown
PPA1	brown	RIPPLY2	brown	RPL19	brown
C5orf24	brown	ZBTB12	brown	RPL23A	brown
GAS6	brown	RPS26P8	brown	RPL27	brown
RFLNB	brown	FAM216A	brown	RPL3	brown
CLDN5	brown	FBXO48	brown	RPL30	brown
TMEM255B	brown	CPT1B	brown	RPL32	brown
F8	brown	SELENOH	brown	RPL35	brown
PURA	brown	IGKC	brown	RPL35A	brown
ZFP36L1	brown	AC064799.1	brown	RPL36AL	brown
BCAP31	brown	RTL8B	brown	RPL3L	brown
PPP1CC	brown	EEF1B2P6	brown	RPL5	brown
RXRA	brown	NCKIPSD	brown	RPL8	brown
LYRM7	brown	RPS29	brown	RPLP0	brown
PTMA	brown	EEF1B2P2	brown	RPLP1	brown
ISG15	brown	LIPE-AS1	brown	RPS13	brown
WASF4P	brown	SMIM7	brown	RPS14	brown
SRSF10	brown	CSKMT	brown	RPS15	brown
RALGAPA2	brown	ZNF407	brown	RPS16	brown
AKR1C3	brown	AL590867.2	brown	RPS19	brown
EEF1A1P5	brown	AC006971.1	brown	RPS23	brown
ZNF766	brown	CCNL2	brown	RPS24	brown
ZBTB44	brown	DNAJC27-AS1	brown	RPS25	brown
SRGAP2B	brown	AC010469.1	brown	RPS3	brown
PRPF40A	brown	OLFM5P	brown	RPS4X	brown
TCF4	brown	AC010886.1	brown	RPS5	brown
ANKRD36B	brown	AC113935.1	brown	RPS8	brown
CASP4	brown	AC018647.1	brown	S100A1	brown
KIAA1671	brown	NACA4P	brown	S100A13	brown
PTMAP2	brown	PSMA6P2	brown	S100A6	brown
ZNF181	brown	AC006059.1	brown	SAP18	brown
NOL8	brown	HMGN2P3	brown	SBDS	brown
NPIPB13	brown	RPS23P8	brown	SERF2	brown
MAN1A2	brown	LINC-PINT	brown	SERPINF1	brown
SH3BGRL2	brown	RPL4P2	brown	SH3BGRL3	brown
CTNND1	brown	SEMA3B-AS1	brown	SH3RF2	brown
MUC2	brown	AL121601.1	brown	SKP1	brown
FOXJ3	brown	EEF1B2P3	brown	SLC25A3	brown
SOX18	brown	MAPKAPK5-AS1	brown	SLC25A4	brown
PHACTR4	brown	EEF1GP5	brown	SLC25A5	brown
MACO1	brown	ZSCAN31	brown	SLC35F1	brown
NBDY	brown	PPP1R3E	brown	SLC4A3	brown
CARD16	brown	LINC01844	brown	SLC9A3R2	brown
SNX2	brown	AL109615.3	brown	SMPX	brown
CFI	brown	AC002075.2	brown	SMYD1	brown
TMSB4X	brown	CT75	brown	SNHG8	brown
CRYZL1	brown	RBM14	brown	SNTA1	brown
SACM1L	brown	KMT2E-AS1	brown	SNU13	brown
ACKR1	brown	RPL36A	brown	SOD1	brown
PTMAP10	brown	RPL5P29	brown	SPARC	brown
AC004386.1	brown	AP5Z1	brown	SPARCL1	brown
LEPROT	brown	H2AFJ	brown	SPTBN1	brown
ITGA1	brown	NACAP5	brown	SRP14	brown
TSPAN4	brown	CARMN	brown	STEAP1B	brown
PTMAP5	brown	AC093809.1	brown	TCAP	brown
EEF1A1P12	brown	AC008443.5	brown	TECRL	brown
TPT1P6	brown	LINC02269	brown	TGM2	brown
DNAJA1P3	brown	SNHG18	brown	TIMM13	brown
EEF1A1P29	brown	AC022559.1	brown	TIMM21	brown
TMEM167B	brown	NACA2	brown	TIMM50	brown
RPL7P58	brown	MINCR	brown	TIMM8B	brown
TPT1P4	brown	AC012574.2	brown	TIMP3	brown
PTMAP3	brown	BRK1	brown	TMOD1	brown
TMSB4XP4	brown	AP002360.1	brown	TMSB10	brown
EEF1A1P1	brown	SBNO1-AS1	brown	TMSB4X	brown
RPS8P10	brown	HP	brown	TNNC1	brown
RPL7P6	brown	AC008014.1	brown	TNNI3	brown
HLA-DRB6	brown	AL391261.3	brown	TNNT2	brown
SEPTIN7P7	brown	SNHG19	brown	TOMM7	brown
FTH1P5	brown	AC027130.1	brown	TPI1	brown
AL161909.1	brown	HPR	brown	TPM1	brown
EEF1A1P3	brown	SSTR5-AS1	brown	TPM2	brown
AC013262.1	brown	GLIS2-AS1	brown	TPT1	brown
FABP5P7	brown	MIR133A1HG	brown	TRDN	brown
FABP5P2	brown	TXNIP	brown	TRIM54	brown
BCYRN1	brown	SNHG25	brown	TRIM63	brown
FABP5P1	brown	AP000902.1	brown	TRMT112	brown
RPL18AP16	brown	AC005498.2	brown	TSPO	brown
AC132825.1	brown	ZSCAN16-AS1	brown	TUBA1B	brown
RPL9P3	brown	NBPF19	brown	TUBB4B	brown
AQP1	brown	AC008035.1	brown	TUFM	brown
SEPTIN7P6	brown	AC006333.2	brown	TXNRD1	brown
INMT	brown	AC010976.2	brown	UBB	brown
FABP5P3	brown	AC083805.3	brown	UBC	brown
RPL9P28	brown	AL358075.4	brown	UNC45B	brown
AC013356.1	brown	AP004609.3	brown	UQCC2	brown
N4BP2L2	brown	AL391094.1	brown	UQCR10	brown
CDK11B	brown	AC106800.4	brown	UQCR11	brown
EEF1A1P9	brown	AC093535.2	brown	UQCRB	brown
EEF1A1P19	brown	DBET	brown	UQCRC1	brown
EEF1A1P13	brown	FKBP4	green	UQCRFS1	brown
ANKRD20A17P	brown	COX10	green	UQCRH	brown
TUG1	brown	ELOA	green	UQCRHL	brown
NPIPB11	brown	EHD3	green	UQCRQ	brown
AC109635.3	brown	BID	green	VDAC2	brown
AP000763.2	brown	RNF10	green	ACBD6	green
CNPY2	brown	ALAS1	green	ADAMTS2	green
CHURC1	brown	PLEKHO1	green	ADGRG6	green
AL049872.1	brown	RABEP1	green	ADH5	green
AC024270.1	brown	MAP2K3	green	AGFG1	green
AC104046.1	brown	ADRB1	green	ARHGAP4	green
PECAM1	brown	CTNNA1	green	C1QA	green
AP001496.2	brown	HSPA5	green	C1QB	green
TXNIP	brown	KIF1B	green	C1QC	green
SRGAP2	brown	PKP2	green	C1RL	green
AC025627.3	brown	ISOC1	green	C2CD5	green
SNHG25	brown	PYGM	green	CBWD5	green
LCN6	brown	CDC42	green	CCND3	green
KCNQ1OT1	brown	WDR1	green	CD163	green
PTMAP11	brown	LMCD1	green	CD164	green
KMT2B	brown	PVR	green	CDC42EP3	green
AC245060.5	brown	PICALM	green	CFAP97	green
ANKRD20A21P	brown	NUAK1	green	CHKA	green
MARCKS	brown	ACTB	green	CNIH4	green
GPIHBP1	brown	ACTN2	green	CPM	green
AL358075.4	brown	NEBL	green	CRISPLD2	green
CR381670.1	brown	FAT1	green	CSGALNACT1	green
AC006511.3	brown	STARD7	green	CTTNBP2	green
RBM6	blue	CD59	green	DDIT4	green
MSL3	blue	TTC39A	green	DEPTOR	green
AP2B1	blue	PPP1R15A	green	DERA	green
SEC62	blue	CHGB	green	DIRC3	green
RPS20	blue	PABPC4	green	DISC1	green
BAZ1B	blue	EZR	green	DLEU1	green
NISCH	blue	SORBS1	green	DPH6	green
SLC25A39	blue	HSP90AB1	green	DSC2	green
CAPN1	blue	SH3GLB1	green	DTD1	green
SLC11A1	blue	ABLIM1	green	DUS3L	green
RTF2	blue	ERMP1	green	E2F3	green
EHD2	blue	MARCH2	green	EHD4	green
CD44	blue	GADD45B	green	ENOX2	green
BCLAF1	blue	MKNK2	green	ERV3-1	green
SARS	blue	SAMM50	green	ETNK1	green
TMSB10	blue	SMS	green	FAM219B	green
SLC18A1	blue	FGF9	green	FBXL15	green
INPP4A	blue	MRPS31	green	FCGR2B	green
HSPA5	blue	CMC2	green	FGD2	green
YTHDC2	blue	LACTB	green	FKBP5	green
MRPS10	blue	KCTD9	green	FMN1	green
RSF1	blue	CKM	green	FNIP1	green
VPS13D	blue	PPP1R13L	green	FUCA2	green
DKK3	blue	RABAC1	green	GCA	green
GINM1	blue	TMEM147	green	GFOD1	green
ATP2B4	blue	PON2	green	GIMAP4	green
SLC2A3	blue	CAV2	green	GIMAP7	green
NCKAP1	blue	CAV1	green	GRINA	green
VMP1	blue	TAX1BP1	green	GTDC1	green
EIF4B	blue	AK1	green	HCLS1	green
SPEN	blue	DVL1	green	HEXA	green
MEF2A	blue	HPS1	green	IL6ST	green
ATP1B3	blue	PITRM1	green	INTS10	green
JMJD6	blue	ENO3	green	ITPKC	green
PABPC1	blue	VAT1	green	JKAMP	green
RPL31	blue	DUSP3	green	LTBR	green
EPN2	blue	SLC9A3R1	green	M6PR	green
MAP3K13	blue	HSPA8	green	MAP3K8	green
RASAL2	blue	PTPMT1	green	MERTK	green
TMEM131	blue	PITPNM1	green	MKKS	green
TOP2B	blue	PPFIBP1	green	MMADHC	green
DYNC1I2	blue	SLC38A1	green	MRPL3	green
EPB41L2	blue	RWDD1	green	MRPS25	green
SMARCA2	blue	VEGFA	green	MS4A4E	green
HSP90AA1	blue	CLIC5	green	MS4A6A	green
CCNT2	blue	RNF130	green	NAPRT	green
LYRM2	blue	NPR3	green	NHLRC3	green
GSTP1	blue	STC2	green	NISCH	green
TXLNA	blue	SELENOK	green	NLN	green
CD82	blue	TIMMDC1	green	NOL7	green
CPNE3	blue	KAT2B	green	NPC2	green
DNAJA1	blue	HYAL1	green	NPDC1	green
DYNLL1	blue	CISH	green	NUDT16	green
RPL6	blue	SLC4A3	green	PICK1	green
GCN1	blue	TTL	green	PMS1	green
FUS	blue	SLC35F5	green	PON2	green
NUDC	blue	COQ10B	green	PPARGC1B	green
DNAJB11	blue	SMYD1	green	PPP1R3E	green
SNAP23	blue	SLC25A12	green	PRR4	green
DPYSL2	blue	RND3	green	PTEN	green
HDAC6	blue	CACYBP	green	PTPN18	green
BTAF1	blue	UAP1	green	PUM3	green
HSP90AB1	blue	PRDX6	green	RASSF4	green
MARCH2	blue	CA14	green	RCSD1	green
LGALS1	blue	UCHL3	green	RHBDF2	green
PSMC1	blue	ITGB1BP1	green	RIN2	green
PPP4R3A	blue	CCDC92	green	SCAMP2	green
CD40	blue	CTNNAL1	green	SCFD2	green
PRPF6	blue	NR4A3	green	SERPINB1	green
SAMHD1	blue	RHOQ	green	SESN1	green
ANKRD12	blue	PPP1R3C	green	SH3PXD2B	green
NKAP	blue	KCNIP2	green	SHTN1	green
STAG2	blue	SEPTIN7P9	green	SKAP2	green
SMARCA1	blue	WBP4	green	SLA	green
PQBP1	blue	EGR1	green	SLC1A3	green
SMS	blue	GTF3A	green	SLC25A24	green
EEA1	blue	NME2P1	green	SLC25A45	green
PIN4	blue	CCDC91	green	SLC36A1	green
RGCC	blue	SDC4	green	SMIM3	green
INTS6	blue	NQO2	green	SMIM4	green
MAPK3	blue	KLHL31	green	SNHG12	green
NUTF2	blue	CDKN1A	green	SNX3	green
CTCF	blue	KTN1	green	SP100	green
MON1B	blue	ZFP36	green	SRGAP2	green
DTWD1	blue	NDUFA5	green	SRGAP2B	green
LAPTM4B	blue	PALLD	green	STOM	green
PPP2CB	blue	TXNDC17	green	TATDN3	green
FAM32A	blue	EGLN3	green	TBC1D16	green
RPS19	blue	RPS4Y1	green	TECR	green
NOP53	blue	SAT1	green	THUMPD2	green
MEOX2	blue	CLIP1	green	TMBIM4	green
MYL7	blue	SLC6A8	green	TMEM39A	green
DDX50	blue	MRPS25	green	TPK1	green
ATE1	blue	C19orf12	green	UBA6-AS1	green
NSMCE4A	blue	ACTR10	green	VAV3	green
MICU1	blue	MRPL35	green	VSIG4	green
ANKRD26	blue	WBP2	green	WDR26	green
SMC3	blue	SLC41A1	green	WDR41	green
NUFIP2	blue	LARGE1	green	ZBTB16	green
GIT1	blue	RRAS2	green	ZNF138	green
RPL19	blue	RNF122	green	ZNF330	green
CDK5RAP3	blue	BHLHE40	green	ZNF431	green
CBX1	blue	GSTM1	green	AKAP9	red
BLMH	blue	GSTM3	green	ANKRD12	red
CPD	blue	LDHA	green	ARGLU1	red
CCL2	blue	RBM17	green	ARID1B	red
RAB5C	blue	CD63	green	ATRX	red
YWHAE	blue	GLUL	green	BAZ2B	red
RPL34	blue	TBRG4	green	BCAS3	red
DHX15	blue	CALCOCO2	green	DDX17	red
FBXW7	blue	TMOD1	green	DDX5	red
CHORDC1	blue	DAB2IP	green	ELMO1	red
C11orf58	blue	DNAJB5	green	FOXN3	red
CPSF6	blue	THBS1	green	FOXP1	red
COX6A1	blue	GUCD1	green	HERC1	red
SASH1	blue	KIF21A	green	IMMP2L	red
KCTD20	blue	DNAJA4	green	ITM2B	red
SRSF3	blue	MAP1LC3B	green	JMJD1C	red
RNF8	blue	PDPK1	green	LDLRAD4	red
CD83	blue	TOB1	green	LENG8	red
GPLD1	blue	MBD1	green	LUC7L3	red
PFDN1	blue	WDTC1	green	MED13L	red
DPYSL3	blue	SERBP1	green	MEF2A	red
SELENOK	blue	HDGF	green	MT-ATP6	red
KPNA1	blue	CNIH4	green	MT-ATP8	red
PRKAR2A	blue	RHOB	green	MT-CO1	red
HES1	blue	HSPD1	green	MT-CO2	red
RPL24	blue	CSRNP1	green	MT-CO3	red
FXR1	blue	SLC25A38	green	MT-CYB	red
MOB1A	blue	MANF	green	MT-ND1	red
STAM2	blue	PAM	green	MT-ND2	red
PSMD14	blue	TNIP1	green	MT-ND3	red
RPS15	blue	FAM50B	green	MT-ND4	red
GGCX	blue	IRAK1BP1	green	MT-ND4L	red
ID2	blue	SDK1	green	MT-ND5	red
GORASP2	blue	CSGALNACT1	green	N4BP2L2	red
WIPF1	blue	TRIM55	green	NIPBL	red
ATF2	blue	PARD3	green	NKTR	red
SFPQ	blue	PPRC1	green	PCM1	red
LEPR	blue	DGKZ	green	PNISR	red
BCAS2	blue	TMEM219	green	RBM39	red
TSNAX	blue	BAG3	green	SON	red
GBP1	blue	TMEM251	green	SRSF11	red
SYF2	blue	ENAH	green	SSBP2	red
RSRP1	blue	GTF3C6	green	STAG1	red
MUC5B	blue	TTN	green	USP34	red
C1orf54	blue	PPARGC1B	green	VPS13B	red
SGK1	blue	UGT2B4	green	VPS13C	red
MED28	blue	CREB3L1	green	ZBTB20	red
KLF9	blue	TRIM63	green
CCDC92	blue	TENT5B	green
CTNNAL1	blue	BTG2	green
VPS4B	blue	CALM3	green
IFI27L2	blue	GPSM1	green
DUSP1	blue	LMNA	green
ENY2	blue	PPP1R16A	green
WBP4	blue	PCYT1A	green
ELF1	blue	NEXN	green
EXOSC8	blue	ATF3	green
ETF1	blue	MAPKAPK2	green
KDM3B	blue	CDC42EP3	green
TMPO	blue	TIPARP	green
SOCS2	blue	ETNPPL	green
NPPB	blue	CMYA5	green
KHDRBS1	blue	CTSB	green
RPL21	blue	NFIL3	green
KIAA1191	blue	MID1IP1	green
RPL5	blue	STRBP	green
ARL4A	blue	DEPP1	green
VPS26A	blue	UBTD1	green
SPATS2	blue	ISCA2	green
CKS2	blue	PACSIN3	green
HMGB1P1	blue	ARL5B	green
PMEPA1	blue	SMCO4	green
SOX4	blue	HIF1AN	green
RREB1	blue	CKB	green
DEK	blue	APBB1	green
GTF2F1	blue	RRAD	green
FOSB	blue	MARF1	green
SNRPD2	blue	RBPMS2	green
RRBP1	blue	MIDN	green
TBC1D20	blue	GPD1	green
ERGIC3	blue	PLIN4	green
PCID2	blue	COA6	green
PRMT1	blue	XIRP1	green
NSRP1	blue	STAT3	green
HSPA2	blue	DNAJC21	green
FBXL12	blue	FEM1B	green
PNKD	blue	COMMD8	green
AKAP9	blue	CLIC4	green
PTPN12	blue	UGP2	green
ZFP36	blue	ELP5	green
CDC42EP1	blue	FOS	green
APOL2	blue	HSPA4	green
PSMG2	blue	KIF5B	green
SAT1	blue	JUNB	green
LDLR	blue	HOPX	green
COLGALT1	blue	FRMD5	green
NDUFA10	blue	GPR22	green
PXDN	blue	CEBPB	green
JUND	blue	AFF1	green
DNMT1	blue	CBWD1	green
PPIL4	blue	GLRX	green
NR1H2	blue	FKBP2	green
DIAPH1	blue	C1QTNF1	green
TMEM204	blue	ATP2A2	green
DNAJB1	blue	DDIT3	green
TRIM22	blue	TMEM70	green
SYT11	blue	DIRAS1	green
OSER1	blue	CACYBPP2	green
HMGB1P5	blue	PDE4DIP	green
MYH11	blue	FBXO34	green
IPO8	blue	RRS1	green
HSD17B4	blue	PACS2	green
MRPS36	blue	EGR3	green
SLC38A2	blue	SEPHS2	green
NARS	blue	HSP90AA6P	green
RELCH	blue	C16orf72	green
EMP1	blue	HSP90AB3P	green
TMEM258	blue	HMCES	green
COL4A2	blue	ACTG1	green
ETS1	blue	UBE2F	green
PNPLA8	blue	SOCS3	green
USP15	blue	MAFF	green
DHX9	blue	SH3BGR	green
GCC2	blue	TRIM69	green
LRCH1	blue	POLR1D	green
MED4	blue	SMIM29	green
RAC1	blue	TEAD1	green
NMT1	blue	PTMA	green
TRA2B	blue	USP7	green
GYPC	blue	C2orf88	green
TXN	blue	TMEM203	green
RPL35	blue	LITAF	green
TLN1	blue	SPATS2L	green
FXYD6	blue	CD55	green
RTF1	blue	SCOC-AS1	green
FNBP1L	blue	SERTAD1	green
RAB1A	blue	MIB2	green
SPPL2A	blue	BCO2	green
HERC6	blue	MYH6	green
PPA2	blue	CDC42SE1	green
SCAF11	blue	EIF1AY	green
RPL14P1	blue	ALPK2	green
TGFB1I1	blue	DUSP27	green
CDH13	blue	SHISA4	green
SSH2	blue	CAPZA2	green
WDR45B	blue	RNY1	green
CBX4	blue	NHSL2	green
SMAD4	blue	HSP90AA4P	green
IFNAR1	blue	STK38L	green
SOD1	blue	AC108073.1	green
EMP3	blue	GSTM2	green
RNPEPL1	blue	AL390039.1	green
RPS11	blue	SERBP1P1	green
RERE	blue	PTMAP5	green
RPL11	blue	DNAJA1P3	green
SERBP1	blue	AL365400.1	green
CCN1	blue	CBWD6	green
RPS8	blue	AC245297.1	green
TIPRL	blue	AL354702.1	green
TOR1AIP1	blue	GLRX3P2	green
HMCN1	blue	TPT1P4	green
MINDY1	blue	AC064847.1	green
TPM3	blue	PTMAP3	green
GALNT2	blue	RPS20P2	green
CNIH4	blue	SELENOKP2	green
LBR	blue	CEBPD	green
CALM2	blue	ENTPD3-AS1	green
RPS27A	blue	MICOS10P3	green
ASXL2	blue	YBX1P1	green
TPRKB	blue	ATP5F1AP2	green
TEX261	blue	PPP1R12BP1	green
DYNC1LI1	blue	NAMPTP1	green
RPL32	blue	CR391992.1	green
AC004453.1	blue	SEPTIN7P7	green
RPL10	blue	AL451074.4	green
HMBOX1	blue	YBX1P2	green
UTP23	blue	AC093673.1	green
NFIB	blue	RHOQP2	green
WDR31	blue	PRKAR1AP1	green
POLE3	blue	TPT1P1	green
DGKZ	blue	HSPA8P1	green
SERPINH1	blue	AC093716.1	green
FRG1BP	blue	HSP90AB7P	green
HIRIP3	blue	HIGD1AP12	green
ITGB1	blue	UNC5B-AS1	green
ARID5B	blue	UQCRHP2	green
LATS2	blue	LINC00844	green
PDCD4	blue	AC009244.1	green
CRIM1	blue	KLHL41	green
FAM177A1	blue	AC117382.1	green
FER	blue	RN7SL128P	green
UPF2	blue	LINC00881	green
CWF19L2	blue	PTMAP8	green
SREK1IP1	blue	AC114801.3	green
SMARCA5	blue	AC105250.1	green
HNRNPU	blue	SMIM10L1	green
ANKRD29	blue	AC092747.2	green
XPC	blue	AC023157.2	green
PDIA4	blue	HSPD1P4	green
TMBIM4	blue	AC093014.1	green
NPTN	blue	AC090971.3	green
RNF111	blue	NDUFA5P11	green
SKI	blue	LINC00667	green
EIF5B	blue	NCBP2AS2	green
NBL1	blue	AC073869.3	green
LSS	blue	AC244669.2	green
DIP2A	blue	AC241952.1	green
IER2	blue	RNA5-8SN4	green
PWWP3A	blue	HSPB6	turquoise
MGAT4B	blue	TNFRSF12A	turquoise
EMC10	blue	FARP2	turquoise
USP24	blue	MYH13	turquoise
PLPP3	blue	RPS20	turquoise
USP1	blue	HHATL	turquoise
GBP2	blue	NRXN3	turquoise
MRPL55	blue	FHL1	turquoise
H3F3A	blue	GLRX2	turquoise
BOLA3	blue	HSF2	turquoise
CWC22	blue	BRD9	turquoise
CLASP2	blue	DAPK2	turquoise
RYBP	blue	C6	turquoise
PSMD6	blue	COL23A1	turquoise
U2SURP	blue	HEBP2	turquoise
YEATS2	blue	SIKE1	turquoise
PBRM1	blue	PHPT1	turquoise
AIMP1	blue	YIPF1	turquoise
WDR82	blue	YBX3	turquoise
NDUFAF2	blue	RPS17P5	turquoise
CFAP97	blue	GPC1	turquoise
RPS14	blue	ST3GAL6	turquoise
DEPP1	blue	IDH3G	turquoise
ENTR1	blue	FSTL3	turquoise
RAB8B	blue	GBA2	turquoise
NOLC1	blue	BUD23	turquoise
COPS2	blue	TSG101	turquoise
CUL5	blue	TTC38	turquoise
TRIM44	blue	KIFAP3	turquoise
CCDC68	blue	MYH7B	turquoise
CIAO2B	blue	ZNF506	turquoise
HSP90B1	blue	HSPB11	turquoise
CLPX	blue	PPIE	turquoise
MAPRE2	blue	GSTP1	turquoise
SNRPD1	blue	DNAJA1	turquoise
CRK	blue	MRPL28	turquoise
PPP1R14A	blue	RFX2	turquoise
CTNNB1	blue	RPL6	turquoise
DDIT4	blue	RPLP0	turquoise
FNTA	blue	NUDC	turquoise
DNAJC21	blue	DNAJB11	turquoise
MECP2	blue	SMPX	turquoise
ZRSR2	blue	ZC3HC1	turquoise
CSGALNACT2	blue	SNAP23	turquoise
KLF13	blue	LRRFIP2	turquoise
TMEM192	blue	HOOK2	turquoise
SLN	blue	JAK2	turquoise
UBB	blue	PALMD	turquoise
STAT2	blue	NDUFB7	turquoise
HSPA4	blue	TIMM13	turquoise
RSL1D1	blue	ARVCF	turquoise
CLSTN1	blue	RANBP1	turquoise
RPS7	blue	LGALS1	turquoise
SERF1A	blue	GTPBP1	turquoise
KRCC1	blue	FAM118A	turquoise
ZNF131	blue	VRK1	turquoise
CHCHD1	blue	PSME2	turquoise
TRMT112	blue	PSMA7	turquoise
TNFRSF10D	blue	EEF1A2	turquoise
HEG1	blue	RPS10P5	turquoise
HAP1	blue	NXT2	turquoise
ZBTB4	blue	CENPT	turquoise
LARP7	blue	HAGHL	turquoise
MARCKSL1	blue	TUBB4A	turquoise
NPPA	blue	LIN7B	turquoise
GATD1	blue	PLEKHJ1	turquoise
RPL13AP3	blue	TIMM44	turquoise
JUN	blue	TNNT1	turquoise
AP3S1	blue	ILVBL	turquoise
RPS27	blue	PDCD5	turquoise
ODF3B	blue	POLR2I	turquoise
IMPDH2	blue	PRKD2	turquoise
ZFAND2A	blue	NOP53	turquoise
H3F3AP6	blue	ETFB	turquoise
RPL10P16	blue	BABAM1	turquoise
MAF	blue	PLEKHA4	turquoise
PER1	blue	WDR83OS	turquoise
AL590139.1	blue	CPVL	turquoise
EGR3	blue	HSPB1	turquoise
R3HDM2	blue	NUDT1	turquoise
ITLN1	blue	WASL	turquoise
PUF60	blue	RPA3	turquoise
RPS12P23	blue	MYL10	turquoise
PITPNB	blue	BCL7B	turquoise
NPM1	blue	MICU1	turquoise
HSP90AA6P	blue	CCSER2	turquoise
RPL27AP5	blue	PFN1	turquoise
ADI1	blue	PRKAR1A	turquoise
RPL35A	blue	AREG	turquoise
CEP63	blue	RPL34	turquoise
HSP90AB3P	blue	JHY	turquoise
SMTN	blue	RPS13	turquoise
RPL23AP38	blue	NDUFS8	turquoise
PROS1	blue	METAP2	turquoise
BEX5	blue	GAPDH	turquoise
RPL7P26	blue	SUDS3	turquoise
NDUFA6	blue	COX6A1	turquoise
SIGIRR	blue	STK38	turquoise
TCEAL9	blue	C6orf62	turquoise
METTL7A	blue	EXOC2	turquoise
RPL12P4	blue	SLC27A6	turquoise
LAMP1	blue	KANSL3	turquoise
INSIG1	blue	TANC1	turquoise
AL589826.1	blue	RPS15	turquoise
TMSB4XP8	blue	MRPL19	turquoise
PEAR1	blue	CEP104	turquoise
HBA2	blue	SFPQ	turquoise
[truncated: 2,039 more rows]

## Sheet: Supplementary Data 7
Supplementary Data 7. Differential module eigengenes analysis between heart failure cases and healthy controls in cardiac vascular endothylial cells and cardiomyocytes and between dilated cardiomyopathy cases and healthy controls in macrophages
Endothelial cells (HF vs controls)						Cardiomyocytes (HF vs controls)						Macrophages (dCM vs controls)
Module	mean log2FC	PCT1	PCT2	P	FDR-P	Module	mean log2FC	PCT1	PCT2	P	FDR-P	Module	mean log2FC	PCT1	PCT2	P	FDR-P
blue	1.67	0.68	0.34	8.28e-54	9.94e-53	magenta	-0.66	0.39	0.57	5.67e-14	7.94e-13	blue*	-0.02	1	1	2.15e-06	1.29e-05
turquoise	-1.65	0.25	0.51	1.45e-29	1.74e-28	brown	-0.18	0.41	0.41	0.66	1	brown	-2.24	0.01	0.05	8.94e-57	5.36e-56
brown*	0.46	0.55	0.42	1.59e-07	1.9e-06	salmon	0.63	0.67	0.47	3.45e-18	4.84e-17	green**	-0.08	0.98	0.99	2.43e-27	1.46e-26
magenta	0.7	0.4	0.32	8.89e-06	0.000107	greenyellow	0.22	0.48	0.46	0.119	1	red	0.29	0.71	0.66	7.48e-40	4.49e-39
tan	0.2	0.66	0.55	9.28e-05	0.00111	turquoise*	1.36	0.75	0.44	1.08e-59	1.51e-58	turquoise	-0.05	0.98	0.99	1.59e-07	9.55e-07
black	0.27	0.5	0.42	0.00126	0.0151	black	-7.32	0.02	0.61	9.92e-123	1.39e-121	yellow	0.01	0.98	0.99	0.949	1
green	0.31	0.48	0.42	0.0113	0.135	green	-0.52	0.4	0.49	1.5e-05	0.00021
greenyellow	0.01	0.5	0.47	0.246	1	yellow**	-1.47	0.22	0.43	1.68e-21	2.36e-20
pink**	-0.26	0.43	0.43	0.582	1	red	0.13	0.53	0.52	0.269	1
purple	-0.08	0.46	0.45	0.683	1	pink	-0.57	0.39	0.44	0.000512	0.00717
red	0.2	0.35	0.33	0.236	1	tan	1.15	0.69	0.54	3.38e-28	4.73e-27
yellow	-0.3	0.36	0.37	0.307	1	cyan	-0.32	0.53	0.55	0.0329	0.46
						purple	0.29	0.58	0.54	0.00197	0.0275
						blue	0.27	0.42	0.4	0.0618	0.865
*PLEC-containing module; **C1Q-containing module
HF: Heart Failure cases; dCM: dilated Cardiomyopathy cases; Module: module of genes; mean log2FC: mean log2 fold change; PCT1: percentage of cells where the feature is detected in the control group; PCT2: percentage of cells where the feature is detected in the case group; P: Two-sided P-value; FDR-P: FDR-adjusted P-Value

## Sheet: Supplementary Data 8
Supplementary Data 8. Pathways enriched for PLEC-containing modules between heart failure cases and healthy controls in cardiac vascular endothelial cells and cardiomyocytes and between dilated cardiomyopathy cases and healthy controls in macrophages
Cell type	Biological Pathway	OR	P	FDR-P	Genes
Endothelial cells	glomerulus vasculature development (GO:0072012)	205.124	2.3993e-06	0.000349887	PECAM1;TEK;CD34
Endothelial cells	vascular endothelial growth factor receptor-2 signaling pathway (GO:0036324)	135.354	0.000245087	0.00636629	KDR;CLEC14A
Endothelial cells	regulation of blood coagulation, intrinsic pathway (GO:2000266)	135.354	0.000245087	0.00636629	F8;A2M
Endothelial cells	negative regulation of blood coagulation, intrinsic pathway (GO:2000267)	135.354	0.000245087	0.00636629	F8;A2M
Endothelial cells	lipid transport across blood-brain barrier (GO:1990379)	135.354	0.000245087	0.00636629	FABP5;CD36
Endothelial cells	caveola assembly (GO:0070836)	135.354	0.000245087	0.00636629	CAV2;CAV1
Endothelial cells	endothelium development (GO:0003158)	87.8925	1.41879e-05	0.00108146	KDR;PECAM1;CD34
Endothelial cells	blood vessel endothelial cell migration (GO:0043534)	58.1345	8.84901e-08	3.1414e-05	NRP1;CDH5;SOX18;ID1;KDR
Endothelial cells	positive regulation of establishment of endothelial barrier (GO:1903142)	101.51	0.000366432	0.00813021	CDH5;CLDN5
Endothelial cells	positive regulation of endothelial cell development (GO:1901552)	101.51	0.000366432	0.00813021	CDH5;CLDN5
Endothelial cells	plasma membrane raft assembly (GO:0044854)	101.51	0.000366432	0.00813021	CAV2;CAV1
Cardiomyocytes	energy coupled proton transport, down electrochemical gradient (GO:0015985)	103.604	2.82382e-07	2.17434e-05	ATP5PD;ATP5MGL;ATP5PO;ATP5F1C
Cardiomyocytes	ATP synthesis coupled proton transport (GO:0015986)	74.7594	3.10674e-08	4.78437e-06	ATP5PD;ATP5MGL;ATP5PO;ATP5F1C;ATP5F1E
Cardiomyocytes	mitochondrial electron transport, cytochrome c to oxygen (GO:0006123)	63.7404	1.3319e-06	5.12781e-05	NDUFA4;COX4I1;COX5B;COX6C
Cardiomyocytes	mitochondrial ATP synthesis coupled proton transport (GO:0042776)	63.7404	1.3319e-06	5.12781e-05	ATP5PD;ATP5PO;ATP5F1C;ATP5F1E
Cardiomyocytes	cristae formation (GO:0042407)	34.5069	1.09846e-05	0.000338327	ATP5PD;ATP5PO;ATP5F1C;ATP5F1E
Cardiomyocytes	regulation of lyase activity (GO:0051339)	50.2424	0.0247535	0.146617	PHPT1
Cardiomyocytes	regulation of cytochrome-c oxidase activity (GO:1904959)	50.2424	0.0247535	0.146617	NDUFA4
Cardiomyocytes	L-methionine salvage from methylthioadenosine (GO:0019509)	50.2424	0.0247535	0.146617	ADI1
Cardiomyocytes	aerobic electron transport chain (GO:0019646)	16.0607	2.6431e-05	0.000623069	NDUFA6;NDUFA4;COX4I1;COX5B;COX6C
Cardiomyocytes	inner mitochondrial membrane organization (GO:0007007)	18.3843	0.000104882	0.00152666	ATP5PD;ATP5PO;ATP5F1C;ATP5F1E
Macrophages	marginal zone B cell differentiation (GO:0002315)	153.835	4.18353e-06	0.000915182	DOCK10;NOTCH2;PTK2B
Macrophages	regulation of CD4-positive, alpha-beta T cell activation (GO:2000514)	123.062	6.66935e-06	0.000915182	HLA-DRA;CD55;HLA-DRB1
Macrophages	regulation of cell maturation (GO:1903429)	135.354	0.000245087	0.00616219	CLEC7A;LRRK2
Macrophages	positive regulation of CD4-positive, CD25-positive, alpha-beta regulatory T cell differentiation (GO:0032831)	135.354	0.000245087	0.00616219	HLA-DRA;HLA-DRB1
Macrophages	regulation of T-helper cell differentiation (GO:0045622)	101.51	0.000366432	0.00781722	HLA-DRA;HLA-DRB1
Macrophages	peptide antigen assembly with MHC protein complex (GO:0002501)	101.51	0.000366432	0.00781722	HLA-DRA;HLA-DRB1
Macrophages	positive regulation of CD4-positive, alpha-beta T cell activation (GO:2000516)	61.5155	3.34477e-05	0.00213288	HLA-DRA;CD55;HLA-DRB1
Macrophages	mature B cell differentiation involved in immune response (GO:0002313)	61.5155	3.34477e-05	0.00213288	NOTCH2;DOCK10;PTK2B
Macrophages	regulation of T cell mediated immune response to tumor cell (GO:0002840)	81.2041	0.000511333	0.00934507	AHR;HLA-DRB1
Macrophages	positive regulation of interleukin-23 production (GO:0032747)	81.2041	0.000511333	0.00934507	CLEC7A;IL17RA
Macrophages	positive regulation of chemokine (C-X-C motif) ligand 2 production (GO:2000343)	81.2041	0.000511333	0.00934507	CD74;MBP
Macrophages	positive regulation of aspartic-type endopeptidase activity involved in amyloid precursor protein catabolic process (GO:1902961)	81.2041	0.000511333	0.00934507	LYN;PICALM
OR: Odds Ratio; P: Two-sided P-value; FDR-P: False Discovery Rate-adjusted P-value

## Sheet: Supplementary Data 9
Supplementary Data 9. Pathways enriched for C1q-containing modules between heart failure cases and healthy controls in cardiac vascular endothelial cells and cardiomyocytes and between dilated cardiomyopathy cases and healthy controls in macrophages
Cell type	Biological Pathway	OR	P	FDR-P	Genes
Endothelial cells	negative regulation of cellular extravasation (GO:0002692)	166.117	0.000140696	0.0973615	CCL21;PLCB1
Endothelial cells	lipid droplet formation (GO:0140042)	83.0417	0.000418728	0.117815	AUP1;CDS2
Endothelial cells	insulin-like growth factor receptor signaling pathway (GO:0048009)	73.8111	0.000510757	0.117815	PLCB1;IGF1R
Endothelial cells	positive regulation of glycoprotein biosynthetic process (GO:0010560)	55.35	0.000840024	0.145324	CCL21;PLCB1
Endothelial cells	tricuspid valve morphogenesis (GO:0003186)	81.6967	0.0154056	0.181345	TGFBR2
Endothelial cells	tricuspid valve development (GO:0003175)	81.6967	0.0154056	0.181345	TGFBR2
Endothelial cells	stress granule disassembly (GO:0035617)	81.6967	0.0154056	0.181345	KIF5B
Endothelial cells	response to prostaglandin (GO:0034694)	81.6967	0.0154056	0.181345	CCL21
Endothelial cells	positive regulation of glycoprotein metabolic process (GO:1903020)	81.6967	0.0154056	0.181345	CCL21
Endothelial cells	positive regulation of epithelial to mesenchymal transition involved in endocardial cushion formation (GO:1905007)	81.6967	0.0154056	0.181345	TGFBR2
Endothelial cells	positive regulation of CD4-positive, alpha-beta T cell proliferation (GO:2000563)	81.6967	0.0154056	0.181345	TGFBR2
Endothelial cells	negative regulation of leukocyte adhesion to vascular endothelial cell (GO:1904995)	81.6967	0.0154056	0.181345	CCL21
Endothelial cells	intracellular sequestering of iron ion (GO:0006880)	81.6967	0.0154056	0.181345	FTL
Endothelial cells	establishment of T cell polarity (GO:0001768)	81.6967	0.0154056	0.181345	CCL21
Endothelial cells	cellular response to testosterone stimulus (GO:0071394)	81.6967	0.0154056	0.181345	SPP1
Endothelial cells	anterograde dendritic transport of neurotransmitter receptor complex (GO:0098971)	81.6967	0.0154056	0.181345	KIF5B
Endothelial cells	anterograde dendritic transport (GO:0098937)	81.6967	0.0154056	0.181345	KIF5B
Cardiomyocytes	glomerulus vasculature development (GO:0072012)	205.124	2.3993e-06	0.000364393	PECAM1;TEK;CD34
Cardiomyocytes	positive regulation of prostaglandin biosynthetic process (GO:0031394)	135.354	0.000245087	0.00744452	CD74;ANXA1
Cardiomyocytes	endothelium development (GO:0003158)	87.8925	1.41879e-05	0.00132191	JAG1;PECAM1;CD34
Cardiomyocytes	positive regulation of establishment of endothelial barrier (GO:1903142)	101.51	0.000366432	0.00947266	CDH5;CLDN5
Cardiomyocytes	positive regulation of endothelial cell development (GO:1901552)	101.51	0.000366432	0.00947266	CDH5;CLDN5
Cardiomyocytes	negative regulation of hemostasis (GO:1900047)	68.354	2.58227e-05	0.00207664	THBD;TFPI;CD34
Cardiomyocytes	smooth muscle cell migration (GO:0014909)	81.2041	0.000511333	0.0107115	PDGFRB;PLAT
Cardiomyocytes	regulation of prostaglandin biosynthetic process (GO:0031392)	81.2041	0.000511333	0.0107115	CD74;ANXA1
Cardiomyocytes	positive regulation of unsaturated fatty acid biosynthetic process (GO:2001280)	81.2041	0.000511333	0.0107115	CD74;ANXA1
Cardiomyocytes	positive regulation of cardiac epithelial to mesenchymal transition (GO:0062043)	81.2041	0.000511333	0.0107115	JAG1;ENG
Cardiomyocytes	glomerular visceral epithelial cell development (GO:0072015)	81.2041	0.000511333	0.0107115	JAG1;PODXL
Cardiomyocytes	glomerular epithelial cell development (GO:0072310)	81.2041	0.000511333	0.0107115	JAG1;PODXL
Macrophages	cell junction disassembly (GO:0150146)	205.124	2.3993e-06	0.00202741	C1QB;C1QA;C1QC
Macrophages	synapse pruning (GO:0098883)	102.546	9.96772e-06	0.00280757	C1QB;C1QA;C1QC
Macrophages	complement activation, classical pathway (GO:0006958)	102.546	9.96772e-06	0.00280757	C1QB;C1QA;C1QC
Macrophages	humoral immune response mediated by circulating immunoglobulin (GO:0002455)	76.9021	1.94376e-05	0.00410619	C1QB;C1QA;C1QC
Macrophages	negative regulation of cell size (GO:0045792)	101.51	0.000366432	0.0344039	DEPTOR;PTEN
Macrophages	regulation of granulocyte differentiation (GO:0030852)	50.7449	0.00108504	0.0916857	HCLS1;C1QC
Macrophages	negative regulation of leukocyte apoptotic process (GO:2000107)	40.5918	0.00158105	0.111332	HCLS1;MERTK
Macrophages	brain morphogenesis (GO:0048854)	40.5918	0.00158105	0.111332	MKKS;PTEN
Macrophages	regulation of cell size (GO:0008361)	29.2769	0.000227436	0.0274548	VAV3;DEPTOR;PTEN
Macrophages	regulation of plasma membrane bounded cell projection organization (GO:0120035)	24.5876	0.000362821	0.0344039	PTEN;DISC1;FCGR2B
OR: Odds Ratio; P: Two-sided P-value; FDR-P: False Discovery Rate-adjusted P-value

[truncated: 7 more sheets: Supplementary Data 10, Supplementary Data 11, Supplementary Data 12, Supplementary Data 13, Supplementary Data 14, Supplementary Data 15, Supplementary Data 16]
